# Supplementary material for: NU-9 improves health of hSOD1G93A mouse upper motor neurons in vitro, especially in combination with riluzole or edaravone
Source: Sci Rep. 2022 Mar 30;12:5383. doi: 10.1038/s41598-022-09332-4 (PMC8967818; doi:10.1038/s41598-022-09332-4)
Supplement: Supplementary file 2 — Supplementary Information 2. [file 41598_2022_9332_MOESM2_ESM.xlsx]

## Sheet: Fig 2d
Table Analyzed
Column B	GS SFM
vs.	vs.
Column A	G SFM
Unpaired t test with Welch's correction
P value	0.024
P value summary	*
Significantly different (P < 0.05)?	Yes
One- or two-tailed P value?	Two-tailed
Welch-corrected t, df	t=3.563, df=3.950
How big is the difference?
Mean of column A	321.4
Mean of column B	227.6
Difference between means (B - A) ± SEM	-93.78 ± 26.32
95% confidence interval	-167.2 to -20.34
R squared (eta squared)	0.7627
F test to compare variances
F, DFn, Dfd	1.252, 2, 2
P value	0.888
P value summary	ns
Significantly different (P < 0.05)?	No
Data analyzed
Sample size, column A	3
Sample size, column B	3

## Sheet: Fig 3i
Number of families	1
Number of comparisons per family	3
Alpha	0.05
Tukey's multiple comparisons test	Mean Diff.	95.00% CI of diff.	Below threshold?	Summary	Adjusted P Value
G SFM vs. GS SFM	93.78	20.97 to 166.6	Yes	*	0.0177	A-B
G SFM vs. GS NU-9 (400)	-25.35	-98.16 to 47.46	No	ns	0.5657	A-C
GS SFM vs. GS NU-9 (400)	-119.1	-191.9 to -46.32	Yes	**	0.0058	B-C
Test details	Mean 1	Mean 2	Mean Diff.	SE of diff.	n1	n2	q	DF
G SFM vs. GS SFM	321.4	227.6	93.78	23.73	3	3	5.589	6
G SFM vs. GS NU-9 (400)	321.4	346.8	-25.35	23.73	3	3	1.511	6
GS SFM vs. GS NU-9 (400)	227.6	346.8	-119.1	23.73	3	3	7.1	6

## Sheet: Fig 3j
Number of families	1
Number of comparisons per family	6
Alpha	0.05
Tukey's multiple comparisons test	Mean Diff.	95.00% CI of diff.	Below threshold?	Summary	Adjusted P Value
GS SFM vs. GS NU-9 (400)	-119.1	-195.9 to -42.35	Yes	**	0.0048	B-C
GS SFM vs. GS Riluzole (500)	-47.21	-124.0 to 29.58	No	ns	0.2749	B-D
GS SFM vs. GS Edaravone(1)	-61.95	-138.7 to 14.83	No	ns	0.1196	B-E
GS NU-9 (400) vs. GS Riluzole (500)	71.92	-4.862 to 148.7	No	ns	0.0666	C-D
GS NU-9 (400) vs. GS Edaravone(1)	57.18	-19.60 to 134.0	No	ns	0.1577	C-E
GS Riluzole (500) vs. GS Edaravone(1)	-14.74	-91.53 to 62.04	No	ns	0.9245	D-E
Test details	Mean 1	Mean 2	Mean Diff.	SE of diff.	n1	n2	q	DF
GS SFM vs. GS NU-9 (400)	227.6	346.8	-119.1	23.98	3	3	7.026	8
GS SFM vs. GS Riluzole (500)	227.6	274.8	-47.21	23.98	3	3	2.784	8
GS SFM vs. GS Edaravone(1)	227.6	289.6	-61.95	23.98	3	3	3.654	8
GS NU-9 (400) vs. GS Riluzole (500)	346.8	274.8	71.92	23.98	3	3	4.242	8
GS NU-9 (400) vs. GS Edaravone(1)	346.8	289.6	57.18	23.98	3	3	3.373	8
GS Riluzole (500) vs. GS Edaravone(1)	274.8	289.6	-14.74	23.98	3	3	0.8695	8

## Sheet: Fig 3k
Number of families	1
Number of comparisons per family	6
Alpha	0.05
Tukey's multiple comparisons test	Mean Diff.	95.00% CI of diff.	Below threshold?	Summary	Adjusted P Value
GS SFM vs. GS NU-9 (400)	-119.1	-214.4 to -23.82	Yes	*	0.0166	B-C
GS SFM vs. GS Riluzole (500)	-47.21	-142.5 to 48.10	No	ns	0.4367	B-D
GS SFM vs. NU-9 + Riluzole	-271.7	-367.0 to -176.4	Yes	****	<0.0001	B-F
GS NU-9 (400) vs. GS Riluzole (500)	71.92	-23.39 to 167.2	No	ns	0.1509	C-D
GS NU-9 (400) vs. NU-9 + Riluzole	-152.5	-247.8 to -57.23	Yes	**	0.004	C-F
GS Riluzole (500) vs. NU-9 + Riluzole	-224.5	-319.8 to -129.1	Yes	***	0.0003	D-F
Test details	Mean 1	Mean 2	Mean Diff.	SE of diff.	n1	n2	q	DF
GS SFM vs. GS NU-9 (400)	227.6	346.8	-119.1	29.76	3	3	5.661	8
GS SFM vs. GS Riluzole (500)	227.6	274.8	-47.21	29.76	3	3	2.243	8
GS SFM vs. NU-9 + Riluzole	227.6	499.3	-271.7	29.76	3	3	12.91	8
GS NU-9 (400) vs. GS Riluzole (500)	346.8	274.8	71.92	29.76	3	3	3.418	8
GS NU-9 (400) vs. NU-9 + Riluzole	346.8	499.3	-152.5	29.76	3	3	7.248	8
GS Riluzole (500) vs. NU-9 + Riluzole	274.8	499.3	-224.5	29.76	3	3	10.67	8

## Sheet: Fig 3l
Number of families	1
Number of comparisons per family	6
Alpha	0.05
Tukey's multiple comparisons test	Mean Diff.	95.00% CI of diff.	Below threshold?	Summary	Adjusted P Value
GS SFM vs. GS NU-9 (400)	-119.1	-230.1 to -8.169	Yes	*	0.0359	B-C
GS SFM vs. GS Edaravone(1)	-61.95	-172.9 to 49.01	No	ns	0.3447	B-E
GS SFM vs. NU-9 + Edaravone	-252.1	-363.1 to -141.2	Yes	***	0.0004	B-G
GS NU-9 (400) vs. GS Edaravone(1)	57.18	-53.78 to 168.1	No	ns	0.406	C-E
GS NU-9 (400) vs. NU-9 + Edaravone	-133	-244.0 to -22.04	Yes	*	0.0207	C-G
GS Edaravone(1) vs. NU-9 + Edaravone	-190.2	-301.1 to -79.22	Yes	**	0.0026	E-G
Test details	Mean 1	Mean 2	Mean Diff.	SE of diff.	n1	n2	q	DF
GS SFM vs. GS NU-9 (400)	227.6	346.8	-119.1	34.65	3	3	4.862	8
GS SFM vs. GS Edaravone(1)	227.6	289.6	-61.95	34.65	3	3	2.528	8
GS SFM vs. NU-9 + Edaravone	227.6	479.8	-252.1	34.65	3	3	10.29	8
GS NU-9 (400) vs. GS Edaravone(1)	346.8	289.6	57.18	34.65	3	3	2.334	8
GS NU-9 (400) vs. NU-9 + Edaravone	346.8	479.8	-133	34.65	3	3	5.428	8
GS Edaravone(1) vs. NU-9 + Edaravone	289.6	479.8	-190.2	34.65	3	3	7.762	8

## Sheet: WT-UeGFP, SFM
WT-UeGFP, SFM
mouse 1			mouse 2			mouse 3
Image number	Length (um)		Image number	Length (um)		Image number	Length (um)
1	340.654		1	188.723		1	324.662
2_1	352.702		2	297.488		2	257.844
2_2	274.708		3	398.244		3_1	222.993
3	305.27		4	304.307		3_2	121.291
4	469.277		5	486.342		4	524.314
5	433.6		6	368.411		5	466.518
6	386.021		7	468.195		6	329.443
7	393.763		8	225.738		7	359.122
8	339.64		9	218.544		8	162.669
9	284.272		10	410.027		9	356.906
10	305.879		11	232.465		10	280.781
11	267.376		12	282.483		11	357.833
12	317.778		13	169.334		12	416.199
13	324.103		14	258.381		13	258.054
14_1	280.144		15	294.002		14	300.48
14_2	521.123		16	580.458		15	261.935
15	329.649		17	250.344		16	388.755
16	249.203		18	476.971		17	320.602
17	410.942		19	195.089		18	268.373
18	396.888		20	136.347		19	605.538
19	390.214		22	216.882		20	430.403
20	339.266		23	308.041		21	404.636
21	316.161		24_1	250.498		22	290.572
22	507.776		24_2	156.128		23	351.704
23	261.16		25	242.945		24	259.751
25	454.135		26_1	251.444		25	436.722
26	434.318		26_2	167.461		26	247.227
27	187.435		27	265.915		27	339.997
28	283.383		28	538.287		29	262.716
29	501.877		29_1	321.414		30	167.594
30	474.383		29_2	230.285		31	268.34
31	270.698					32	214.641
32	383.309					33	464.813
33	354.194					34	254.023
34	306.122					35	174.611
35	368.402					36	153.564
36	274.018					37	251.702
37	288.617					38	358.617
38	233.572					39	309.425
39	329.085					40	274.127
40	331.668
41	267.389
42	543.769
43	420.078
44	478.308
45	405.755
46	348.389
47	315.432
Average	355.248		Average	296.49		Average	312.487
Average	321.409
STD	30.3778
SEM	17.5387

## Sheet: hSOD1G93A-UeGFP, SFM
hSOD1G93A-UeGFP, SFM
mouse 1			mouse 2			mouse 3
Image number	Length (um)		Image number	Length (um)		Image number	Length (um)
1	147.695		1	205.955		1	253.937
2	199.992		2	186.91		2	296.594
3	322.618		3	181.224		3	148.558
4	280.853		4	228.352		5	253.005
5	279.349		5	110.882		6	219.574
6	191.195		6	178.337		7	290.904
7	280.24		7	352.812		8	128.44
8	218.735		8	215.591		9	209.862
9	90.858		9	179.889		10	212.131
10	273.257		10	367.056		12	273.941
11	245.67		11	181.391		12_2	187.221
12	208.469		12	257.368		13	170.546
13	230.261		13	184.128		14	181.824
14	347.399		14	174.28		14_2	89.354
15	297.056		15	274.661		15	192.188
16	262.666		16	236.569		16	190.025
17	196.904		17	149.673		17	216.959
18	196.001		18	266.093		17_2	92.39
19	220.659		19	394.904		17_3	151.305
20	245.853		20	333.154		18	137.074
21	186.901		21	274.696		19	155.32
22	153.415		22	169.722		21	151.724
23	178.337		23	291.238		21_2	120.081
24	184.864		24	474.102		22	207.096
25	263.222		25	350.646		23	91.082
26	418.581		26	355.937		24	163.642
27	211.75		27	209.271		25	340.832
28	159.151		28	224.614		26	166.825
29	236.769		29	259.365		27	181.993
30	202.814		30	638.658		28	234.761
31	317.686		31	128.996		29	177.544
32	176.125		32	176.275		30	305.675
33	421.844		33	307.431		31	125.686
34	240.967		34	240.491		32	126.233
35	243.525		35	292.064		33	286.95
35_2	211.378		36	281.175		34	209.001
36	178.741		37	238.43		34_2	114.03
37	247.147		38	303.529		35	155.908
38	204.063		39	349.854		36	185.982
39	147.199		40	115.203		37	191.014
40	301.598					37_2	210.043
40_2	170.155					38	189.682
						39	230.949
						40	195.244
Average	233.142		Average	258.523		Average	191.207
Average	227.624
STD	33.9954
SEM	19.6272

## Sheet: hSOD1G93A-UeGFP, NU-9
hSOD1G93A-UeGFP, NU-9
mouse 1			mouse 2			mouse 3
Image number	Length (um)		Image number	Length (um)		Image number	Length (um)
1	271.123		1	328.071		1	382.364
2	343.044		2	407.613		2	368.197
3	337.282		3	418.407		3	466.439
4	345.228		4	314.047		4	174.466
5	424.842		5	200.187		5	253.593
6	365.672		6	271.948		6	292.16
7	279.806		7	347.062		7	333.762
8	258.643		8	201.605		8	267.857
9	335.246		9	318.351		9	365.323
10	355.807		10	339.784		10	377.62
11	277.969		11	436.401		11	444.584
12	241.241		12	631.299		12	218.542
13	289.838		13	447.894		13	377.733
14	322.45		14	306.123		14	385.435
15	383.685		15_1	448.017		15	319.293
16	277.416		15_2	328.127		16	279.042
17	237.804		16	299.46		17	411.722
18	337.616		17	399.363		18	394.079
19	320.936		18	277.07		19	307.993
20	178.771		19	505.416		20	430.026
21	526.291		20	194.968		21	366.439
22	244.236		21_2	346.575		22	392.961
23	398.68		21_2	279.025		23	367.328
24	337.098		22	336.718		24	506.349
25	895.559		23	195.927		25	324.403
26	309.445		24	267.431		26	294.599
27	376.473		25	404.84		27	427.752
28	369.109		26	248.015		28	408.873
29	367.98		27	254.183		29	514.035
30	273.873		28	352.809		30	420.567
31	495.159		29	257.172		31	226.442
32	363.202		30	323.752		32	539.297
33	428.93		31	157.842		33	298.771
34	353.863		32	219.201		34	460.312
35	201.989					35	433.854
36	556.6					36	451.219
37	310.754					37	506.291
38	328.59					38	304.694
39	230.132					39	324.509
40	316.135					40	370.725
						41	303.429
Average	346.713		Average	325.432		Average	368.124
Average	346.756
STD	21.3458
SEM	12.324

## Sheet: hSOD1G93A-UeGFP, riluzole
hSOD1G93A-UeGFP, riluzole
mouse 1			mouse 2			mouse 3
Image number	Length (um)		Image number	Length (um)		Image number	Length (um)
1	232.518		1	280.045		1	195.128
2	222.707		2	325.549		2	175.069
3	212.609		3	263.998		3	153.946
4	230.683		4	472.905		4	247.812
5	322.962		5	209.127		5	208.048
6	289.704		6	289.683		6	205.674
7	283.863		7	125.36		7	236.376
8	258.134		8	140.575		8	477.721
9	315.963		9	333.623		9	183.144
10	272.997		10	215.785		10	291.751
11	212.799		11	311.854		11	222.414
12	166.234		12	177.075		12	251.213
13	381.008		13	450.97		13	282.281
14	259.351		14	278.972		14	235.857
16	304.172		15	185.996		15_1	352.765
17	429.86		16	335.944		15_2	271.545
18	249.417		17	270.443		16	215.749
19	404.884		18_1	355.191		17	214.451
20	371.107		18_2	334.805		18	245.576
21	548.031		19	123.041		19	252.482
22	269.618		20	369.325		20	324.765
23	351.276		21	221.317		21	115.215
24	364.547		22	402.526		22	400.729
25	189.706		23	240.3		23	250.281
26	365.269		24	360.089		24	156.038
27	583.683		25	104.48		25	239.942
28	194.548		26	440.535		26	232.855
29	166.416		27	294.153		27	288.869
30	210.272		28	176.938		28	201.335
31	262.193		29	216.188		29	259.265
32	410.347		30	340.051		30	260.31
33	137.716		31	153.25		31	357.225
34	193.889		32	297.762		32	206.587
36	248.112		33	516.947		33	270.637
37	173.997		34	267.118		34	301.663
38	273.007		35	151.485		35	261.038
39	352.274		36	405.976		36	375.298
40	189.595					37	198.216
						38	304.67
						39	215.486
						40	330.643
Average	286.986		Average	282.145		Average	255.368
Average	274.833
STD	17.0304
SEM	9.83253

## Sheet: hSOD1G93A-UeGFP, edaravone
hSOD1G93A-UeGFP, edaravone
mouse 1			mouse 2			mouse 3
Image number	Length (um)		Image number	Length (um)		Image number	Length (um)
1	265.853		1	207.742		1	435.72
2	134.966		2	164.764		2	303.57
3	602.339		3	583.405		3	187.06
4	125.609		4	153.322		4	265.389
5	284.991		5	580.211		5	281.823
6	470.599		6	286.656		6	98.847
7	458.912		7	446.176		7	186.323
8	192.914		8	170.711		8	208.645
9	191.751		9	192.154		9	81.689
10	405.882		10	297.782		10	370.258
11	420.411		11	464.906		11	281.443
12	505.179		12	156.052		12	422.736
13	326.526		13	283.149		13	394.472
14	419.529		14	394.849		14	361.957
15	262.471		15	313.802		15	426.508
16	214.48		16	303.009		16	291.671
17	211.02		17	220.633		17	188.442
18	176.265		18	229.284		18	295.2
19	168.905		19	232.662		19	291.413
20	254.166		20	298.674		20	160.547
21	516.52		21	364.568		21	283.93
22	263.572		22	319.125		22	294.794
23	378.839		23	182.238		23	134.292
24	465.661		24	289.768		24	293.667
25	268.998		25	294.681		25	242.365
26	360.138		26	257.714		26	154.743
27	286.575		27	202.509		27	114.377
28	202.972		28	437.814		28	373.766
29	1074.24		29	132.589		29	295.505
30	279.244		30	184.096		30	256.44
31	320.28		31	422.749		31	330.275
32	260.106		32	460.404		32	270.987
33	508.026		33	140.279		33	135.483
34	469.724		34	319.314		34_1	337.285
35	293.441		35	137.886		34_2	214.019
36	245.292		36	147.101		35	267.716
37	324.826					36	153.837
38	204.135					37	252.841
39	288.051					38	198.281
40	131.092					39	191.468
						40_1	199.882
						40_2	188.252
						41_1	273.052
						41_2	119.381
Average	330.863		Average	285.355		Average	252.508
Average	289.575
STD	39.3474
SEM	22.7172

[truncated: 2 more sheets: hSOD1G93A-UeGFP, NU-9 + riluzol, hSOD1G93A-UeGFP, NU-9 + edaravo]
