# Supplementary material for: NU-9 improves health of hSOD1G93A mouse upper motor neurons in vitro, especially in combination with riluzole or edaravone
Source: Sci Rep. 2022 Mar 30;12:5383. doi: 10.1038/s41598-022-09332-4 (PMC8967818; doi:10.1038/s41598-022-09332-4)
Supplement: Supplementary file 3 — Supplementary Information 3. [file 41598_2022_9332_MOESM3_ESM.xlsx]

## Sheet: Sholl averages
	avg intersection number per mouse
	WT-UeGFP SFM					hSOD1G93A-UeGFP SFM					hSOD1G93A-UeGFP NU-9					hSOD1G93A-UeGFP Riluzole					hSOD1G93A-UeGFP Edaravone					hSOD1G93A-UeGFP NU-9 + Riluzole					hSOD1G93A-UeGFP NU-9 + Edaravone
Radius	mouse 1	mouse 2	mouse 3	average		mouse 1	mouse 2	mouse 3	average		mouse 1	mouse 2	mouse 3	average		mouse 1	mouse 2	mouse 3	average		mouse 1	mouse 2	mouse 3	average		mouse 1	mouse 2	mouse 3	average		mouse 1	mouse 2	mouse 3	average
0	1.89583	1.70968	1.775	1.7935		1.7561	1.725	1.68421	1.72177		1.75	1.64706	1.92683	1.77463		1.78947	1.7027	1.87805	1.79008		1.85	1.75	1.65909	1.75303		1.58333	2	2.02439	1.86924		1.94737	1.97143	1.81081	1.90987
5	2.41667	2.58065	3.1	2.6991		2.65854	2.75	2.36842	2.59232		2.2	2.55882	2.36585	2.37489		2.31579	2.24324	2.09756	2.21886		2.85	2.33333	2.86364	2.68232		1.88889	2.2	2.21951	2.1028		2.34211	2.14286	2.05405	2.17967
10	3.85417	4.3871	5.675	4.63875		4.39024	4.375	3.73684	4.16736		3.75	4.20588	3.02439	3.66009		3.02632	3	2.90244	2.97625		4.025	3.33333	4.5	3.95278		2.11111	2.62857	2.31707	2.35225		2.92105	2.8	4.21622	3.31242
15	4.4375	5.22581	6.45	5.3711		5.02439	5.05	4.02632	4.70024		4.25	5.02941	3.36585	4.21509		3.34211	3.2973	3.36585	3.33509		4.875	3.97222	5.45455	4.76726		2.52778	3.11429	2.56098	2.73435		3.02632	2.91429	4.78378	3.5748
20	4.5	5	5.975	5.15833		4.95122	5.025	3.81579	4.59734		4.475	5.23529	3.56098	4.42376		3.34211	3.10811	3.31707	3.25576		4.725	4.13889	5.52273	4.79554		2.36111	3.02857	3	2.79656		3.52632	2.74286	4.40541	3.55819
25	4.14583	5.22581	5.075	4.81555		5.60976	4.575	3.71053	4.63176		4.15	4.70588	3.65854	4.17147		3.57895	2.91892	3.34146	3.27978		4.6	4.25	5.31818	4.72273		2.66667	3.02857	2.80488	2.83337		3.34211	3.02857	3.7027	3.35779
30	3.66667	5	5.125	4.59722		5.02439	4.375	4	4.46646		3.775	4.44118	3.19512	3.80377		3.26316	2.83784	3.07317	3.05806		4.4	3.44444	4.84091	4.22845		2.47222	3.17143	2.82927	2.82431		3.81579	2.97143	3.64865	3.47862
35	3.72917	4.74194	4.35	4.2737		4.82927	4.2	3.92105	4.31677		3.7	4.29412	3.34146	3.77853		3.36842	3	3.26829	3.21224		3.925	3.66667	3.79545	3.79571		2.61111	3.51429	3.21951	3.11497		4.02632	3	3.40541	3.47724
40	3.8125	4.64516	3.925	4.12755		4.60976	4.075	3.65789	4.11422		3.375	4.14706	3.53659	3.68621		3.63158	2.97297	2.97561	3.19339		4.15	3.58333	4	3.91111		2.83333	3.45714	3.34146	3.21065		4.10526	3.48571	3.02703	3.53933
45	3.6875	4.83871	3.925	4.1504		4.2439	3.95	3.42105	3.87165		3.35	3.88235	3.09756	3.4433		3.26316	2.89189	2.68293	2.94599		3.5	4.08333	3.54545	3.7096		2.83333	3.48571	3.5122	3.27708		3.44737	3.54286	3.32432	3.43818
50	3.77083	4.87097	3.575	4.07227		4.39024	4.2	3.44737	4.01254		3.325	3.73529	3.21951	3.4266		3.18421	3	2.80488	2.99636		4.05	3.38889	3.34091	3.59327		2.86111	3.57143	3.4878	3.30678		3.68421	3.68571	3.02703	3.46565
55	3.58333	4.3871	3.375	3.78181		4.17073	3.875	3.73684	3.92752		3.1	3.76471	3.12195	3.32889		3.07895	3.08108	2.65854	2.93952		3.675	3.52778	3.25	3.48426		2.66667	3.8	3.68293	3.3832		3.97368	3.71429	2.91892	3.53563
60	3.27083	4.70968	3.225	3.73517		3.97561	3.925	3.28947	3.73003		3.575	3.70588	3.09756	3.45948		3.18421	2.81081	2.78049	2.92517		3.5	3.58333	3.02273	3.36869		3.11111	3.85714	4.04878	3.67234		4.23684	3.94286	3.05405	3.74458
65	3.75	4.16129	2.625	3.5121		3.85366	3.625	3.73684	3.7385		3.325	3.52941	3.19512	3.34984		3.21053	2.83784	2.70732	2.91856		3.825	3.63889	2.90909	3.45766		3.33333	3.91429	4.21951	3.82238		4.18421	3.94286	3	3.70902
70	3.77083	4.19355	3.15	3.70479		3.85366	3.475	3.52632	3.61832		3.775	3.32353	3.36585	3.48813		3.10526	2.86486	2.65854	2.87622		3.5	3.33333	2.93182	3.25505		3.19444	4.22857	4	3.80767		4.02632	3.31429	2.94595	3.42885
75	3.6875	3.77419	3.2	3.5539		3.82927	3.775	3.60526	3.73651		3.425	3.38235	3.17073	3.32603		2.97368	3.16216	2.46341	2.86642		3.425	3.27778	3.22727	3.31002		3.52778	3.82857	4.29268	3.88301		4.10526	3.77143	3.2973	3.72466
80	3.5625	3.54839	3.4	3.50363		3.39024	3.775	3.15789	3.44105		3.475	3.88235	3.70732	3.68822		3.02632	3.21622	2.14634	2.79629		3.475	3.02778	3.36364	3.2888		3.52778	4.51429	4.12195	4.05467		4.28947	4.31429	3.08108	3.89495
85	3.54167	3.58065	3.2	3.44077		3.31707	3.575	2.92105	3.27104		3.7	3.58824	3.34146	3.54323		2.76316	3.18919	2.19512	2.71582		3.55	3.13889	3.11364	3.26751		3.69444	4	4.43902	4.04449		3.94737	4.48571	3.02703	3.82004
90	3.39583	3.29032	3.1	3.26205		3.34146	4.025	2.55263	3.30636		3.175	3.52941	3.63415	3.44619		2.57895	2.7027	2.12195	2.46787		3.9	2.63889	2.75	3.0963		4	4.05714	4.31707	4.12474		3.42105	3.77143	3	3.39749
95	3.3125	3.54839	3.05	3.30363		3.19512	3.975	2.31579	3.16197		2.85	3.41176	3.5122	3.25799		2.26316	2.81081	2.21951	2.43116		2.925	2.75	2.63636	2.77045		3.97222	4.02857	4.04878	4.01652		3.36842	3.65714	2.72973	3.25176
100	3.6875	3.77419	2.975	3.4789		3.07317	2.95	2.13158	2.71825		2.725	3.44118	3.65854	3.2749		2.39474	2.56757	2.07317	2.34516		2.975	2.52778	2.47727	2.66002		3.94444	3.8	4.02439	3.92294		3.5	3.8	2.94595	3.41532
105	3.3125	2.96774	3.6	3.29341		2.80488	2.775	1.89474	2.49154		2.675	3.52941	3.70732	3.30391		2.44737	2.94595	2.02439	2.47257		3.025	2.83333	2.27273	2.71035		3.77778	3.6	3.95122	3.77633		3.63158	3.82857	2.75676	3.40564
110	3.52083	3.29032	4.025	3.61205		2.53659	2.275	2	2.27053		2.7	3.38235	3.2439	3.10875		2.31579	2.32432	1.80488	2.14833		2.575	2.47222	2.38636	2.47786		3.66667	3.85714	3.65854	3.72745		3.31579	3.57143	2.75676	3.21466
115	3.04167	3.19355	4	3.41174		2.29268	2.425	1.68421	2.13396		3.175	3.26471	3.43902	3.29291		2.31579	2.43243	1.95122	2.23315		2.75	2.36111	2	2.37037		3.69444	4	3.65854	3.78433		3	3.48571	3.02703	3.17091
120	3.125	3.74194	3.125	3.33065		2.36585	2.375	1.5	2.08028		3.125	3.23529	3.29268	3.21766		2.39474	2.75676	1.7561	2.30253		2.475	2.38889	2.20455	2.35614		3.30556	3.57143	3.65854	3.51184		3.36842	3.42857	3.21622	3.33774
125	2.83333	3.22581	3.125	3.06138		1.92683	1.775	1.31579	1.67254		2.85	2.67647	3.17073	2.89907		2.21053	2.27027	1.65854	2.04644		2.45	2.69444	1.93182	2.35875		3.05556	3.48571	3.73171	3.42433		3.34211	3.28571	3.32432	3.31738
130	3.0625	3.29032	3.1	3.15094		2.21951	1.825	1.18421	1.74291		2.675	2.73529	2.92683	2.77904		2.71053	2.13514	1.7561	2.20059		2.675	2.30556	1.79545	2.25867		3.16667	3.31429	4.04878	3.50991		2.84211	3.8	3.05405	3.23205
135	2.77083	2.96774	2.8	2.84619		1.90244	1.725	1.15789	1.59511		2.5	3.17647	2.7561	2.81086		1.84211	2.13514	1.63415	1.87046		2.375	1.97222	1.70455	2.01726		3.08333	3.08571	3.85366	3.3409		2.97368	3.57143	3.02703	3.19071
140	2.95833	2.70968	2.55	2.73934		1.73171	1.925	0.789474	1.48206		2.425	2.64706	2.46341	2.51182		2.07895	2.21622	1.65854	1.98457		2.1	1.83333	1.61364	1.84899		3.02778	3.34286	3.97561	3.44875		2.68421	3.48571	2.7027	2.95754
145	2.54167	2.70968	2.525	2.59211		1.2439	1.4	0.710526	1.11814		2.3	2.44118	2.29268	2.34462		2.05263	1.78378	1.31707	1.71783		2.3	1.83333	1.70455	1.94596		3.02778	3.17143	3.73171	3.3103		3.36842	3.48571	2.54054	3.13156
150	2.41667	2.51613	2.4	2.44427		1.36585	1.575	0.736842	1.2259		2.45	2.17647	2.31707	2.31451		1.94737	1.75676	1.56098	1.75503		2.3	2.05556	1.47727	1.94428		2.86111	2.91429	3.90244	3.22595		3.10526	3.74286	2.64865	3.16559
155	2.27083	2.35484	2.125	2.25022		1.09756	1.425	0.5	1.00752		1.95	1.82353	1.87805	1.88386		1.89474	1.54054	1.36585	1.60038		2.225	1.66667	1.72727	1.87298		2.44444	3.05714	3.7561	3.08589		2.47368	3.6	2.54054	2.87141
160	2.16667	2.16129	1.775	2.03432		1.04878	1.775	0.447368	1.09038		2.325	1.44118	1.95122	1.9058		1.76316	1.62162	1.31707	1.56728		1.975	1.72222	1.77273	1.82332		2.30556	2.94286	3.65854	2.96898		2.42105	3.11429	2.13514	2.55682
165	2.04167	1.74194	1.45	1.74453		1.04878	1.1	0.394737	0.847839		1.875	1.67647	1.90244	1.81797		1.36842	1.35135	1.26829	1.32936		2.15	1.63889	1.47727	1.75539		2.27778	2.62857	3.12195	2.6761		1.86842	2.8	2.48649	2.38497
170	1.66667	1.74194	1.7	1.70287		0.829268	0.825	0.394737	0.683002		1.875	1.55882	1.65854	1.69745		1.26316	1.13514	1.2439	1.21407		2.225	1.61111	1.81818	1.88476		2.19444	2.85714	2.43902	2.49687		1.97368	2.48571	2.51351	2.3243
175	1.83333	1.48387	1.575	1.63073		0.731707	0.65	0.368421	0.583376		1.8	1.64706	1.34146	1.59617		1.34211	1.10811	1.09756	1.18259		2.2	1.77778	1.90909	1.96229		2	2.91429	2.19512	2.3698		2.10526	2.57143	2.24324	2.30664
180	1.45833	1.29032	1.45	1.39955		0.658537	0.6	0.368421	0.542319		1.725	1.58824	1.29268	1.53531		1.26316	0.945946	1.07317	1.09409		1.825	1.47222	1.52273	1.60665		2.16667	2.42857	2.07317	2.2228		2.02632	1.74286	2.48649	2.08522
185	1.39583	1.29032	1.5	1.39539		0.609756	0.625	0.394737	0.543164		1.45	1.35294	1.17073	1.32456		1.05263	1.08108	1.04878	1.06083		1.75	1.27778	1.56818	1.53199		1.63889	2.48571	2.19512	2.10658		2.23684	1.77143	2.24324	2.08384
190	1.3125	1.25806	1.4	1.32352		0.414634	0.45	0.289474	0.384703		1.725	1.08824	1.2439	1.35238		0.921053	1	0.878049	0.933034		1.825	1.38889	1.27273	1.49554		1.83333	2	2.04878	1.9607		2.15789	2.11429	2.16216	2.14478
195	1.22917	1	1.15	1.12639		0.463415	0.425	0.236842	0.375086		1.5	0.794118	0.97561	1.08991		0.894737	0.837838	0.682927	0.805167		1.55	1.13889	1.20455	1.29781		1.86111	1.88571	2.07317	1.94		2.23684	1.88571	2.02703	2.04986
200	1.375	1.32258	1.25	1.31586		0.195122	0.512821	0.263158	0.3237		1.25	0.911765	1	1.05392		0.657895	0.675676	0.731707	0.688426		1.3	1.19444	0.909091	1.13451		1.69444	1.71429	2.14634	1.85169		2.28947	2.25714	2.13514	2.22725
205	1.04167	0.967742	0.8	0.93647		0.268293	0.512821	0.0526316	0.277915		1.025	0.941176	0.95122	0.972465		0.578947	0.621622	0.780488	0.660352		1.025	1.08333	0.954545	1.02096		1.66667	1.8	1.82927	1.76531		1.94737	1.8	2.08108	1.94282
210	1.04167	1	0.9	0.980556		0.268293	0.333333	0.184211	0.261946		0.975	0.970588	0.707317	0.884302		0.605263	0.513514	0.487805	0.535527		0.925	1	0.954545	0.959848		1.66667	1.48571	2.07317	1.74185		1.92105	1.6	1.78378	1.76828
215	1.08333	1	0.7	0.927778		0.121951	0.333333	0.157895	0.204393		1	1.08824	0.634146	0.907461		0.447368	0.486486	0.439024	0.457626		0.95	0.861111	1.02273	0.944613		1.41667	1.08571	2.07317	1.52518		1.73684	1.22857	1.78378	1.58307
220	0.979167	0.83871	0.6	0.805959		0.146341	0.25641	0.0789474	0.160566		0.925	0.852941	0.829268	0.86907		0.447368	0.432432	0.439024	0.439608		0.95	0.75	0.681818	0.793939		1.58333	1	2	1.52778		1.52632	0.914286	2.32432	1.58831
225	1	0.741935	0.55	0.763978		0.097561	0.153846	0.0789474	0.110118		0.8	0.735294	0.658537	0.731277		0.552632	0.459459	0.341463	0.451185		0.925	0.666667	0.613636	0.735101		1.25	1.08571	2	1.44524		1.39474	1	2	1.46491
230	0.958333	0.709677	0.475	0.714337		0.121951	0.179487	0.0789474	0.126795		0.725	0.794118	0.609756	0.709625		0.421053	0.621622	0.243902	0.428859		0.85	0.666667	0.477273	0.664646		1.30556	0.885714	1.97561	1.38896		1.57895	1	1.83784	1.47226
235	0.854167	0.483871	0.35	0.562679		0.097561	0.153846	0.0526316	0.101346		0.7	0.617647	0.585366	0.634338		0.394737	0.432432	0.243902	0.357024		1	0.694444	0.477273	0.723906		1.5	1.02857	1.90244	1.477		1.44737	0.857143	1.89189	1.3988
240	0.791667	0.483871	0.325	0.533513		0.146341	0.128205	0.0526316	0.109059		0.6	0.441176	0.390244	0.47714		0.394737	0.351351	0.195122	0.313737		1.075	0.5	0.386364	0.653788		1.19444	0.914286	1.68293	1.26389		0.973684	0.971429	1.72973	1.22495
245	0.666667	0.258065	0.35	0.42491		0.219512	0.102564	0	0.107359		0.475	0.441176	0.512195	0.476124		0.315789	0.324324	0.146341	0.262152		0.6	0.611111	0.318182	0.509764		1.41667	0.857143	1.46341	1.24574		1.26316	0.828571	1.67568	1.2558
250	0.625	0.322581	0.375	0.44086		0.097561	0.0769231	0	0.0581614		0.4	0.352941	0.439024	0.397322		0.394737	0.243243	0.243902	0.293961		0.55	0.805556	0.204545	0.520034		1.27778	0.942857	1.29268	1.17111		1.21053	0.6	1.83784	1.21612
255	0.666667	0.322581	0.45	0.479749		0.121951	0.0769231	0	0.0662914		0.4	0.352941	0.439024	0.397322		0.315789	0.27027	0.170732	0.252264		0.5	0.611111	0.113636	0.408249		1.22222	0.857143	1.21951	1.09963		0.947368	0.542857	2.10811	1.19944
260	0.583333	0.258065	0.325	0.388799		0.195122	0.0512821	0	0.0821347		0.375	0.382353	0.365854	0.374402		0.210526	0.108108	0.097561	0.138732		0.35	0.722222	0.0454545	0.372559		1	0.657143	1.26829	0.975145		1.05263	0.571429	1.86486	1.16298
265	0.479167	0.258065	0.25	0.329077		0.219512	0.0512821	0	0.0902647		0.425	0.323529	0.390244	0.379591		0.184211	0.108108	0.0487805	0.1137		0.325	0.555556	0.0454545	0.30867		0.888889	0.514286	1.09756	0.833579		0.789474	0.6	1.81081	1.06676
270	0.604167	0.258065	0.225	0.36241		0.170732	0.0512821	0	0.0740046		0.475	0.294118	0.463415	0.410844		0.157895	0.108108	0.0243902	0.0967977		0.3	0.638889	0.0681818	0.33569		0.638889	0.428571	1.14634	0.737934		0.815789	0.542857	2.10811	1.15558
275	0.395833	0.258065	0.25	0.301299		0.146341	0.025641	0	0.0573275		0.5	0.264706	0.658537	0.474414		0.210526	0.108108	0	0.106211		0.3	0.444444	0	0.248148		0.555556	0.514286	1.36585	0.811898		0.710526	0.514286	1.83784	1.02088
280	0.354167	0.225806	0.3	0.293324		0.146341	0.025641	0	0.0573275		0.425	0.264706	0.390244	0.359983		0.105263	0.108108	0	0.0711238		0.3	0.666667	0	0.322222		0.472222	0.428571	1.02439	0.641728		0.736842	0.4	1.86486	1.00057
285	0.354167	0.225806	0.175	0.251658		0.097561	0.025641	0	0.0410673		0.325	0.235294	0.317073	0.292456		0.0526316	0.162162	0	0.0715979		0.25	0.472222	0	0.240741		0.5	0.571429	1.21951	0.763647		0.657895	0.485714	1.59459	0.912735
290	0.3125	0.193548	0.2	0.235349		0.0731707	0.025641	0	0.0329373		0.325	0.205882	0.268293	0.266392		0.0526316	0.162162	0	0.0715979		0.3	0.361111	0	0.22037		0.5	0.628571	1.09756	0.742044		0.631579	0.457143	1.56757	0.88543
295	0.270833	0.225806	0.175	0.22388		0.0243902	0.025641	0	0.0166771		0.3	0.205882	0.243902	0.249928		0.0263158	0.135135	0	0.053817		0.35	0.25	0	0.2		0.527778	0.6	1	0.709259		0.710526	0.542857	1.64865	0.967344
300	0.1875	0.225806	0.325	0.246102		0.0487805	0.025641	0	0.0248072		0.3	0.176471	0.195122	0.223864		0.0263158	0.027027	0	0.0177809		0.3	0.5	0	0.266667		0.472222	0.571429	0.902439	0.648697		0.526316	0.685714	1.43243	0.881488
305	0.166667	0.225806	0.175	0.189158		0.0487805	0.025641	0	0.0248072		0.3	0.147059	0.121951	0.18967		0.0263158	0.027027	0	0.0177809		0.275	0.333333	0	0.202778		0.555556	0.4	0.829268	0.594941		0.552632	0.542857	1.24324	0.779577
310	0.208333	0.225806	0.15	0.194713		0.0731707	0	0	0.0243902		0.3	0.235294	0.097561	0.210952		0.0263158	0.027027	0	0.0177809		0.275	0.333333	0	0.202778		0.527778	0.457143	0.756098	0.580339		0.447368	0.514286	1.37838	0.780011
315	0.125	0.225806	0.175	0.175269		0.097561	0	0	0.0325203		0.225	0.0882353	0.097561	0.136932		0.0263158	0	0	0.00877193		0.275	0.333333	0	0.202778		0.527778	0.342857	0.804878	0.558504		0.394737	0.485714	1.21622	0.698889
320	0.125	0.16129	0.15	0.14543		0.0487805	0	0	0.0162602		0.175	0.0588235	0.097561	0.110462		0.0263158	0	0	0.00877193		0.25	0.388889	0	0.212963		0.416667	0.314286	0.707317	0.479423		0.289474	0.657143	1.32432	0.75698
325	0.145833	0.322581	0.1	0.189471		0.0487805	0	0	0.0162602		0.2	0.0588235	0.0243902	0.0944046		0.0263158	0	0	0.00877193		0.275	0.388889	0	0.221296		0.388889	0.285714	0.97561	0.550071		0.289474	0.4	1.45946	0.716311
330	0.1875	0.0967742	0.05	0.111425		0.0487805	0	0	0.0162602		0.3	0.0588235	0.0243902	0.127738		0.0263158	0	0	0.00877193		0.225	0.277778	0	0.167593		0.416667	0.257143	0.829268	0.501026		0.236842	0.371429	1.13514	0.581135
335	0.229167	0.0967742	0.05	0.125314		0.0731707	0	0	0.0243902		0.15	0.0588235	0.0243902	0.0777379		0.0263158	0	0	0.00877193		0.2	0.166667	0	0.122222		0.416667	0.257143	0.926829	0.533546		0.184211	0.4	1.10811	0.564106
340	0.0833333	0.0967742	0.05	0.0767025		0.0487805	0	0	0.0162602		0.15	0.0588235	0.0243902	0.0777379		0.0789474	0	0	0.0263158		0.225	0.111111	0	0.112037		0.361111	0.257143	0.658537	0.425597		0.184211	0.371429	0.972973	0.509537
345	0.0625	0.0967742	0.075	0.0780914		0.097561	0	0	0.0325203		0.15	0.0588235	0.0243902	0.0777379		0.0263158	0	0	0.00877193		0.25	0.0833333	0	0.111111		0.333333	0.257143	0.731707	0.440728		0.157895	0.514286	0.945946	0.539375
350	0.0833333	0.0645161	0.05	0.0659498		0.0731707	0	0	0.0243902		0.125	0.0588235	0.0243902	0.0694046		0	0	0	0		0.225	0.0833333	0	0.102778		0.277778	0.428571	0.707317	0.471222		0.157895	0.314286	1.02703	0.499736
355	0.0625	0.0645161	0.025	0.050672		0.097561	0	0	0.0325203		0.1	0.0588235	0.0243902	0.0610713		0	0	0	0		0.225	0.0833333	0	0.102778		0.277778	0.371429	0.634146	0.427784		0.236842	0.314286	0.918919	0.490016
360	0.104167	0.0322581	0	0.0454749		0.097561	0	0	0.0325203		0.1	0.0588235	0.0243902	0.0610713		0	0	0	0		0.15	0.0833333	0	0.0777778		0.25	0.371429	0.658537	0.426655		0.263158	0.371429	0.783784	0.47279
365	0.0625	0.0322581	0	0.031586		0.0731707	0	0	0.0243902		0.075	0.0588235	0.0243902	0.0527379		0	0	0	0		0.15	0.0277778	0	0.0592593		0.25	0.285714	0.585366	0.373693		0.0789474	0.285714	0.810811	0.391824
370	0.0833333	0.0322581	0	0.0385305		0.0731707	0	0	0.0243902		0.05	0.0294118	0.0243902	0.0346007		0	0	0	0		0.15	0.0277778	0	0.0592593		0.25	0.314286	0.634146	0.399477		0.157895	0.285714	1.08108	0.50823
375	0.125	0.0322581	0	0.0524194		0.0243902	0	0	0.00813008		0.05	0.0294118	0.0243902	0.0346007		0	0	0	0		0.125	0.0277778	0	0.0509259		0.472222	0.485714	0.560976	0.506304		0.157895	0.257143	0.972973	0.46267
380	0.104167	0.0322581	0	0.0454749		0	0	0	0		0.05	0.0294118	0.0243902	0.0346007		0	0	0	0		0.15	0.0277778	0	0.0592593		0.305556	0.6	0.463415	0.456323		0.105263	0.228571	0.891892	0.408575
385	0.125	0.0322581	0	0.0524194		0	0	0	0		0.05	0	0.0243902	0.0247967		0	0	0	0		0.1	0.0277778	0	0.0425926		0.305556	0.428571	0.439024	0.39105		0.0263158	0.228571	0.918919	0.391269
390	0.0833333	0.0322581	0	0.0385305		0	0	0	0		0.05	0	0.0243902	0.0247967		0	0	0	0		0.075	0.0277778	0	0.0342593		0.333333	0.457143	0.390244	0.393573		0.0263158	0.228571	0.810811	0.355233
395	0.0625	0.0322581	0	0.031586		0	0	0	0		0.025	0	0.0243902	0.0164634		0	0	0	0		0.075	0.0277778	0	0.0342593		0.333333	0.4	0.317073	0.350136		0.0263158	0.228571	0.756757	0.337215
400	0.0625	0.0322581	0	0.031586		0	0	0	0		0.025	0	0	0.00833333		0	0	0	0		0.075	0.0277778	0	0.0342593		0.333333	0.342857	0.365854	0.347348		0.0263158	0.285714	0.648649	0.320226
405	0.0625	0.0322581	0	0.031586		0	0	0	0		0.025	0	0	0.00833333		0	0	0	0		0.05	0.0277778	0	0.0259259		0.333333	0.371429	0.268293	0.324352		0.0263158	0.285714	0.648649	0.320226
410	0.0416667	0.0322581	0	0.0246416		0	0	0	0		0.025	0	0	0.00833333		0	0	0	0		0.05	0.0277778	0	0.0259259		0.555556	0.4	0.268293	0.407949		0.0263158	0.285714	0.540541	0.28419
415	0	0	0	0		0	0	0	0		0.025	0	0	0.00833333		0	0	0	0		0.05	0.0277778	0	0.0259259		0.416667	0.342857	0.268293	0.342605		0.0263158	0.257143	0.594595	0.292684
420	0	0	0	0		0	0	0	0		0.025	0	0	0.00833333		0	0	0	0		0.05	0.0277778	0	0.0259259		0.444444	0.342857	0.317073	0.368125		0.0263158	0.285714	0.486486	0.266172
425	0	0	0	0		0	0	0	0		0.025	0	0	0.00833333		0	0	0	0		0.025	0	0	0.00833333		0.333333	0.342857	0.292683	0.322958		0.0526316	0.342857	0.432432	0.275974
430	0	0	0	0		0	0	0	0		0.025	0	0	0.00833333		0	0	0	0		0.025	0	0	0.00833333		0.333333	0.514286	0.292683	0.380101		0.0263158	0.314286	0.432432	0.257678
435	0	0	0	0		0	0	0	0		0.025	0	0	0.00833333		0	0	0	0		0.025	0	0	0.00833333		0.277778	0.342857	0.341463	0.320699		0.0263158	0.285714	0.567568	0.293199
440	0	0	0	0		0	0	0	0		0.025	0	0	0.00833333		0	0	0	0		0.025	0	0	0.00833333		0.222222	0.285714	0.390244	0.299393		0.0263158	0.285714	0.513514	0.275181
445	0	0	0	0		0	0	0	0		0.025	0	0	0.00833333		0	0	0	0		0.025	0	0	0.00833333		0.333333	0.457143	0.439024	0.409834		0.0263158	0.285714	0.459459	0.257163
450	0	0	0	0		0	0	0	0		0.025	0	0	0.00833333		0	0	0	0		0.025	0	0	0.00833333		0.25	0.228571	0.439024	0.305865		0.0526316	0.285714	0.567568	0.301971
455	0	0	0	0		0	0	0	0		0.025	0	0	0.00833333		0	0	0	0		0.025	0	0	0.00833333		0.361111	0.342857	0.439024	0.380998		0.0263158	0.314286	0.351351	0.230651
460	0	0	0	0		0	0	0	0		0.025	0	0	0.00833333		0	0	0	0		0.025	0	0	0.00833333		0.361111	0.371429	0.390244	0.374261		0.0526316	0.314286	0.405405	0.257441
465	0	0	0	0		0	0	0	0		0.025	0	0	0.00833333		0	0	0	0		0.025	0	0	0.00833333		0.361111	0.685714	0.365854	0.470893		0.0526316	0.314286	0.351351	0.239423
470	0	0	0	0		0	0	0	0		0.025	0	0	0.00833333		0	0	0	0		0.025	0	0	0.00833333		0.277778	0.457143	0.341463	0.358795		0.0526316	0.314286	0.351351	0.239423
475	0	0	0	0		0	0	0	0		0.025	0	0	0.00833333		0	0	0	0		0.025	0	0	0.00833333		0.222222	0.457143	0.414634	0.364666		0.0526316	0.285714	0.405405	0.247917
480	0	0	0	0		0	0	0	0		0.025	0	0	0.00833333		0	0	0	0		0.025	0	0	0.00833333		0.222222	0.342857	0.463415	0.342831		0.0526316	0.285714	0.378378	0.238908
485	0	0	0	0		0	0	0	0		0.025	0	0	0.00833333		0	0	0	0		0.025	0	0	0.00833333		0.222222	0.371429	0.341463	0.311705		0.0789474	0.257143	0.378378	0.238156
490	0	0	0	0		0	0	0	0		0.025	0	0	0.00833333		0	0	0	0		0.025	0	0	0.00833333		0.138889	0.371429	0.365854	0.292057		0.210526	0.257143	0.405405	0.291025
495	0	0	0	0		0	0	0	0		0.025	0	0	0.00833333		0	0	0	0		0	0	0	0		0.138889	0.342857	0.341463	0.274403		0.105263	0.228571	0.378378	0.237404
500	0	0	0	0		0	0	0	0		0.025	0	0	0.00833333		0	0	0	0		0	0	0	0		0.111111	0.314286	0.365854	0.26375		0.105263	0.257143	0.324324	0.22891
505	0	0	0	0		0	0	0	0		0.025	0	0	0.00833333		0	0	0	0		0	0	0	0		0.111111	0.285714	0.341463	0.246096		0.0526316	0.228571	0.324324	0.201842
510	0	0	0	0		0	0	0	0		0.025	0	0	0.00833333		0	0	0	0		0	0	0	0		0.111111	0.257143	0.414634	0.260963		0.0526316	0.257143	0.324324	0.211366
515	0	0	0	0		0	0	0	0		0.025	0	0	0.00833333		0	0	0	0		0	0	0	0		0.111111	0.228571	0.390244	0.243309		0.0526316	0.257143	0.297297	0.202357
520	0	0	0	0		0	0	0	0		0.025	0	0	0.00833333		0	0	0	0		0	0	0	0		0.111111	0.228571	0.292683	0.210788		0.0526316	0.257143	0.27027	0.193348
525	0	0	0	0		0	0	0	0		0.025	0	0	0.00833333		0	0	0	0		0	0	0	0		0.0833333	0.142857	0.365854	0.197348		0.0526316	0.257143	0.27027	0.193348
530	0	0	0	0		0	0	0	0		0.025	0	0	0.00833333		0	0	0	0		0	0	0	0		0.0833333	0.114286	0.390244	0.195954		0.0526316	0.257143	0.297297	0.202357
535	0	0	0	0		0	0	0	0		0.025	0	0	0.00833333		0	0	0	0		0	0	0	0		0.111111	0.0857143	0.414634	0.20382		0.0526316	0.314286	0.324324	0.230414
540	0	0	0	0		0	0	0	0		0.025	0	0	0.00833333		0	0	0	0		0	0	0	0		0.138889	0.0571429	0.365854	0.187295		0.0526316	0.514286	0.324324	0.297081
545	0	0	0	0		0	0	0	0		0.025	0	0	0.00833333		0	0	0	0		0	0	0	0		0.194444	0.0285714	0.390244	0.20442		0.0526316	0.371429	0.297297	0.240452
550	0	0	0	0		0	0	0	0		0.025	0	0	0.00833333		0	0	0	0		0	0	0	0		0.166667	0.0285714	0.317073	0.17077		0.0526316	0.4	0.27027	0.240967
555	0	0	0	0		0	0	0	0		0.025	0	0	0.00833333		0	0	0	0		0	0	0	0		0.166667	0.0285714	0.292683	0.16264		0.0526316	0.314286	0.243243	0.203387
560	0	0	0	0		0	0	0	0		0.025	0	0	0.00833333		0	0	0	0		0	0	0	0		0.111111	0.0285714	0.243902	0.127862		0.0789474	0.2	0.243243	0.174064
565	0	0	0	0		0	0	0	0		0.025	0	0	0.00833333		0	0	0	0		0	0	0	0		0.111111	0.0285714	0.170732	0.103471		0.0789474	0.257143	0.297297	0.211129
570	0	0	0	0		0	0	0	0		0.025	0	0	0.00833333		0	0	0	0		0	0	0	0		0.0833333	0.0285714	0.195122	0.102342		0.0789474	0.228571	0.324324	0.210614
575	0	0	0	0		0	0	0	0		0.025	0	0	0.00833333		0	0	0	0		0	0	0	0		0.0833333	0.0285714	0.170732	0.0942122		0.0789474	0.285714	0.324324	0.229662
580	0	0	0	0		0	0	0	0		0.025	0	0	0.00833333		0	0	0	0		0	0	0	0		0.0555556	0.0571429	0.219512	0.110737		0.0789474	0.314286	0.351351	0.248195
585	0	0	0	0		0	0	0	0		0.025	0	0	0.00833333		0	0	0	0		0	0	0	0		0.0555556	0.0285714	0.195122	0.093083		0.0526316	0.285714	0.243243	0.193863
590	0	0	0	0		0	0	0	0		0.025	0	0	0.00833333		0	0	0	0		0	0	0	0		0.0277778	0.0285714	0.292683	0.116344		0.0526316	0.285714	0.189189	0.175845
595	0	0	0	0		0	0	0	0		0.025	0	0	0.00833333		0	0	0	0		0	0	0	0		0.0277778	0.0285714	0.170732	0.0756936		0.0526316	0.342857	0.162162	0.185884
600	0	0	0	0		0	0	0	0		0.025	0	0	0.00833333		0	0	0	0		0	0	0	0		0.0277778	0.0571429	0.195122	0.0933475		0.0526316	0.257143	0.162162	0.157312
605	0	0	0	0		0	0	0	0		0.025	0	0	0.00833333		0	0	0	0		0	0	0	0		0.0277778	0.0285714	0.243902	0.100084		0.0526316	0.228571	0.162162	0.147788
610	0	0	0	0		0	0	0	0		0.025	0	0	0.00833333		0	0	0	0		0	0	0	0		0.0277778	0.0285714	0.439024	0.165125		0.0526316	0.2	0.189189	0.147274
615	0	0	0	0		0	0	0	0		0.025	0	0	0.00833333		0	0	0	0		0	0	0	0		0.0277778	0.0571429	0.243902	0.109608		0.0263158	0.114286	0.189189	0.10993
620	0	0	0	0		0	0	0	0		0.025	0	0	0.00833333		0	0	0	0		0	0	0	0		0.0277778	0.0571429	0.219512	0.101478		0.0263158	0.0857143	0.189189	0.100406
625	0	0	0	0		0	0	0	0		0.025	0	0	0.00833333		0	0	0	0		0	0	0	0		0.0277778	0.0571429	0.121951	0.0689573		0.0263158	0.0571429	0.162162	0.0818736
630	0	0	0	0		0	0	0	0		0.025	0	0	0.00833333		0	0	0	0		0	0	0	0		0.0277778	0.0571429	0.0487805	0.044567		0	0.0571429	0.162162	0.0731017
635	0	0	0	0		0	0	0	0		0.025	0	0	0.00833333		0	0	0	0		0	0	0	0		0	0.0857143	0.0487805	0.0448316		0	0.0571429	0.162162	0.0731017
640	0	0	0	0		0	0	0	0		0.025	0	0	0.00833333		0	0	0	0		0	0	0	0		0	0.0571429	0	0.0190476		0	0.0571429	0.135135	0.0640927
645	0	0	0	0		0	0	0	0		0.025	0	0	0.00833333		0	0	0	0		0	0	0	0		0	0.0571429	0	0.0190476		0	0.0571429	0.135135	0.0640927
650	0	0	0	0		0	0	0	0		0.05	0	0	0.0166667		0	0	0	0		0	0	0	0		0	0.0285714	0	0.00952381		0	0.0571429	0.135135	0.0640927
655	0	0	0	0		0	0	0	0		0.05	0	0	0.0166667		0	0	0	0		0	0	0	0		0	0.0285714	0	0.00952381		0	0.0571429	0.189189	0.0821107
660	0	0	0	0		0	0	0	0		0.05	0	0	0.0166667		0	0	0	0		0	0	0	0		0	0.0285714	0	0.00952381		0	0.0571429	0.108108	0.0550837
665	0	0	0	0		0	0	0	0		0.075	0	0	0.025		0	0	0	0		0	0	0	0		0	0.0285714	0	0.00952381		0	0.0571429	0.108108	0.0550837
670	0	0	0	0		0	0	0	0		0.1	0	0	0.0333333		0	0	0	0		0	0	0	0		0	0.0285714	0	0.00952381		0	0.0571429	0.0810811	0.0460746
675	0	0	0	0		0	0	0	0		0.1	0	0	0.0333333		0	0	0	0		0	0	0	0		0	0.0571429	0	0.0190476		0	0.0571429	0.108108	0.0550837
680	0	0	0	0		0	0	0	0		0.1	0	0	0.0333333		0	0	0	0		0	0	0	0		0	0.0571429	0	0.0190476		0	0.0571429	0.108108	0.0550837
685	0	0	0	0		0	0	0	0		0.1	0	0	0.0333333		0	0	0	0		0	0	0	0		0	0.0571429	0	0.0190476		0	0.0571429	0.0540541	0.0370656
690	0	0	0	0		0	0	0	0		0.05	0	0	0.0166667		0	0	0	0		0	0	0	0		0	0.0285714	0	0.00952381		0	0.0571429	0.0540541	0.0370656
695	0	0	0	0		0	0	0	0		0.025	0	0	0.00833333		0	0	0	0		0	0	0	0		0	0.0571429	0	0.0190476		0	0.0571429	0.0540541	0.0370656
700	0	0	0	0		0	0	0	0		0.075	0	0	0.025		0	0	0	0		0	0	0	0		0	0.0571429	0	0.0190476		0	0.0571429	0.0540541	0.0370656
705	0	0	0	0		0	0	0	0		0.1	0	0	0.0333333		0	0	0	0		0	0	0	0		0	0.0571429	0	0.0190476		0	0.0571429	0.0540541	0.0370656
710	0	0	0	0		0	0	0	0		0.1	0	0	0.0333333		0	0	0	0		0	0	0	0		0	0.0571429	0	0.0190476		0	0.0571429	0.0540541	0.0370656
715	0	0	0	0		0	0	0	0		0.075	0	0	0.025		0	0	0	0		0	0	0	0		0	0.114286	0	0.0380952		0	0.0571429	0.0540541	0.0370656
720	0	0	0	0		0	0	0	0		0.075	0	0	0.025		0	0	0	0		0	0	0	0		0	0.171429	0	0.0571429		0	0.0571429	0.0540541	0.0370656
725	0	0	0	0		0	0	0	0		0.075	0	0	0.025		0	0	0	0		0	0	0	0		0	0.171429	0	0.0571429		0	0.0571429	0.0540541	0.0370656
730	0	0	0	0		0	0	0	0		0.025	0	0	0.00833333		0	0	0	0		0	0	0	0		0	0.2	0	0.0666667		0	0.0571429	0.0540541	0.0370656
735	0	0	0	0		0	0	0	0		0.025	0	0	0.00833333		0	0	0	0		0	0	0	0		0	0.257143	0	0.0857143		0	0.0571429	0.0540541	0.0370656
740	0	0	0	0		0	0	0	0		0.025	0	0	0.00833333		0	0	0	0		0	0	0	0		0	0.0857143	0	0.0285714		0	0.0571429	0.0540541	0.0370656
745	0	0	0	0		0	0	0	0		0.025	0	0	0.00833333		0	0	0	0		0	0	0	0		0	0.2	0	0.0666667		0	0.0571429	0.0540541	0.0370656
750	0	0	0	0		0	0	0	0		0.025	0	0	0.00833333		0	0	0	0		0	0	0	0		0	0.2	0	0.0666667		0	0.0571429	0.0540541	0.0370656
755	0	0	0	0		0	0	0	0		0.025	0	0	0.00833333		0	0	0	0		0	0	0	0		0	0.142857	0	0.047619		0	0.0571429	0.0540541	0.0370656
760	0	0	0	0		0	0	0	0		0.025	0	0	0.00833333		0	0	0	0		0	0	0	0		0	0.114286	0	0.0380952		0	0.0571429	0.027027	0.0280566
765	0	0	0	0		0	0	0	0		0.025	0	0	0.00833333		0	0	0	0		0	0	0	0		0	0.0857143	0	0.0285714		0	0.0571429	0.027027	0.0280566
770	0	0	0	0		0	0	0	0		0.025	0	0	0.00833333		0	0	0	0		0	0	0	0		0	0.0571429	0	0.0190476		0	0.0571429	0.027027	0.0280566
775	0	0	0	0		0	0	0	0		0.025	0	0	0.00833333		0	0	0	0		0	0	0	0		0	0.0571429	0	0.0190476		0	0.0571429	0.027027	0.0280566
780	0	0	0	0		0	0	0	0		0.025	0	0	0.00833333		0	0	0	0		0	0	0	0		0	0.0571429	0	0.0190476		0	0.0285714	0	0.00952381
785	0	0	0	0		0	0	0	0		0.025	0	0	0.00833333		0	0	0	0		0	0	0	0		0	0.0571429	0	0.0190476		0	0.0285714	0	0.00952381
790	0	0	0	0		0	0	0	0		0.025	0	0	0.00833333		0	0	0	0		0	0	0	0		0	0	0	0		0	0.0285714	0	0.00952381
795	0	0	0	0		0	0	0	0		0.025	0	0	0.00833333		0	0	0	0		0	0	0	0		0	0	0	0		0	0.0285714	0	0.00952381
800	0	0	0	0		0	0	0	0		0.025	0	0	0.00833333		0	0	0	0		0	0	0	0		0	0	0	0		0	0.0857143	0	0.0285714
805	0	0	0	0		0	0	0	0		0.025	0	0	0.00833333		0	0	0	0		0	0	0	0		0	0	0	0		0	0.0285714	0	0.00952381
810	0	0	0	0		0	0	0	0		0.025	0	0	0.00833333		0	0	0	0		0	0	0	0		0	0	0	0		0	0.0285714	0	0.00952381
815	0	0	0	0		0	0	0	0		0.025	0	0	0.00833333		0	0	0	0		0	0	0	0		0	0	0	0		0	0.0857143	0	0.0285714
820	0	0	0	0		0	0	0	0		0.025	0	0	0.00833333		0	0	0	0		0	0	0	0		0	0	0	0		0	0.0285714	0	0.00952381
825	0	0	0	0		0	0	0	0		0.025	0	0	0.00833333		0	0	0	0		0	0	0	0		0	0	0	0		0	0.0285714	0	0.00952381
830	0	0	0	0		0	0	0	0		0.025	0	0	0.00833333		0	0	0	0		0	0	0	0		0	0	0	0		0	0.0285714	0	0.00952381
835	0	0	0	0		0	0	0	0		0.025	0	0	0.00833333		0	0	0	0		0	0	0	0		0	0	0	0		0	0.314286	0	0.104762
840	0	0	0	0		0	0	0	0		0.025	0	0	0.00833333		0	0	0	0		0	0	0	0		0	0	0	0		0	0.257143	0	0.0857143
845	0	0	0	0		0	0	0	0		0.025	0	0	0.00833333		0	0	0	0		0	0	0	0		0	0	0	0		0	0.0285714	0	0.00952381
850	0	0	0	0		0	0	0	0		0.025	0	0	0.00833333		0	0	0	0		0	0	0	0		0	0	0	0		0	0.0285714	0	0.00952381
855	0	0	0	0		0	0	0	0		0.025	0	0	0.00833333		0	0	0	0		0	0	0	0		0	0	0	0		0	0.0285714	0	0.00952381
860	0	0	0	0		0	0	0	0		0.025	0	0	0.00833333		0	0	0	0		0	0	0	0		0	0	0	0		0	0.0285714	0	0.00952381
865	0	0	0	0		0	0	0	0		0.025	0	0	0.00833333		0	0	0	0		0	0	0	0		0	0	0	0		0	0.0285714	0	0.00952381
870	0	0	0	0		0	0	0	0		0.025	0	0	0.00833333		0	0	0	0		0	0	0	0		0	0	0	0		0	0.0285714	0	0.00952381
875	0	0	0	0		0	0	0	0		0.05	0	0	0.0166667		0	0	0	0		0	0	0	0		0	0	0	0		0	0.0285714	0	0.00952381
880	0	0	0	0		0	0	0	0		0.05	0	0	0.0166667		0	0	0	0		0	0	0	0		0	0	0	0		0	0.0285714	0	0.00952381
885	0	0	0	0		0	0	0	0		0.025	0	0	0.00833333		0	0	0	0		0	0	0	0		0	0	0	0		0	0.0285714	0	0.00952381
890	0	0	0	0		0	0	0	0		0.025	0	0	0.00833333		0	0	0	0		0	0	0	0		0	0	0	0		0	0.0285714	0	0.00952381
895	0	0	0	0		0	0	0	0		0.025	0	0	0.00833333		0	0	0	0		0	0	0	0		0	0	0	0		0	0.0285714	0	0.00952381
900	0	0	0	0		0	0	0	0		0.025	0	0	0.00833333		0	0	0	0		0	0	0	0		0	0	0	0		0	0.0285714	0	0.00952381
905	0	0	0	0		0	0	0	0		0.025	0	0	0.00833333		0	0	0	0		0	0	0	0		0	0	0	0		0	0	0	0
910	0	0	0	0		0	0	0	0		0.025	0	0	0.00833333		0	0	0	0		0	0	0	0		0	0	0	0		0	0	0	0
915	0	0	0	0		0	0	0	0		0.025	0	0	0.00833333		0	0	0	0		0	0	0	0		0	0	0	0		0	0	0	0
920	0	0	0	0		0	0	0	0		0.025	0	0	0.00833333		0	0	0	0		0	0	0	0		0	0	0	0		0	0	0	0
925	0	0	0	0		0	0	0	0		0.025	0	0	0.00833333		0	0	0	0		0	0	0	0		0	0	0	0		0	0	0	0
930	0	0	0	0		0	0	0	0		0.025	0	0	0.00833333		0	0	0	0		0	0	0	0		0	0	0	0		0	0	0	0
935	0	0	0	0		0	0	0	0		0.025	0	0	0.00833333		0	0	0	0		0	0	0	0		0	0	0	0		0	0	0	0
940	0	0	0	0		0	0	0	0		0.025	0	0	0.00833333		0	0	0	0		0	0	0	0		0	0	0	0		0	0	0	0
945	0	0	0	0		0	0	0	0		0.025	0	0	0.00833333		0	0	0	0		0	0	0	0		0	0	0	0		0	0	0	0
950	0	0	0	0		0	0	0	0		0.1	0	0	0.0333333		0	0	0	0		0	0	0	0		0	0	0	0		0	0	0	0
955	0	0	0	0		0	0	0	0		0.125	0	0	0.0416667		0	0	0	0		0	0	0	0		0	0	0	0		0	0	0	0
960	0	0	0	0		0	0	0	0		0.075	0	0	0.025		0	0	0	0		0	0	0	0		0	0	0	0		0	0	0	0
965	0	0	0	0		0	0	0	0		0.075	0	0	0.025		0	0	0	0		0	0	0	0		0	0	0	0		0	0	0	0
970	0	0	0	0		0	0	0	0		0.075	0	0	0.025		0	0	0	0		0	0	0	0		0	0	0	0		0	0	0	0
975	0	0	0	0		0	0	0	0		0.05	0	0	0.0166667		0	0	0	0		0	0	0	0		0	0	0	0		0	0	0	0
980	0	0	0	0		0	0	0	0		0.05	0	0	0.0166667		0	0	0	0		0	0	0	0		0	0	0	0		0	0	0	0
985	0	0	0	0		0	0	0	0		0.05	0	0	0.0166667		0	0	0	0		0	0	0	0		0	0	0	0		0	0	0	0
990	0	0	0	0		0	0	0	0		0.025	0	0	0.00833333		0	0	0	0		0	0	0	0		0	0	0	0		0	0	0	0
995	0	0	0	0		0	0	0	0		0.025	0	0	0.00833333		0	0	0	0		0	0	0	0		0	0	0	0		0	0	0	0
1000	0	0	0	0		0	0	0	0		0.025	0	0	0.00833333		0	0	0	0		0	0	0	0		0	0	0	0		0	0	0	0
1005	0	0	0	0		0	0	0	0		0.025	0	0	0.00833333		0	0	0	0		0	0	0	0		0	0	0	0		0	0	0	0
1010	0	0	0	0		0	0	0	0		0.025	0	0	0.00833333		0	0	0	0		0	0	0	0		0	0	0	0		0	0	0	0
1015	0	0	0	0		0	0	0	0		0.05	0	0	0.0166667		0	0	0	0		0	0	0	0		0	0	0	0		0	0	0	0
1020	0	0	0	0		0	0	0	0		0.05	0	0	0.0166667		0	0	0	0		0	0	0	0		0	0	0	0		0	0	0	0
1025	0	0	0	0		0	0	0	0		0.05	0	0	0.0166667		0	0	0	0		0	0	0	0		0	0	0	0		0	0	0	0
1030	0	0	0	0		0	0	0	0		0.05	0	0	0.0166667		0	0	0	0		0	0	0	0		0	0	0	0		0	0	0	0
1035	0	0	0	0		0	0	0	0		0.025	0	0	0.00833333		0	0	0	0		0	0	0	0		0	0	0	0		0	0	0	0
1040	0	0	0	0		0	0	0	0		0.025	0	0	0.00833333		0	0	0	0		0	0	0	0		0	0	0	0		0	0	0	0
1045	0	0	0	0		0	0	0	0		0.025	0	0	0.00833333		0	0	0	0		0	0	0	0		0	0	0	0		0	0	0	0
1050	0	0	0	0		0	0	0	0		0.025	0	0	0.00833333		0	0	0	0		0	0	0	0		0	0	0	0		0	0	0	0
1055	0	0	0	0		0	0	0	0		0.025	0	0	0.00833333		0	0	0	0		0	0	0	0		0	0	0	0		0	0	0	0
1060	0	0	0	0		0	0	0	0		0.025	0	0	0.00833333		0	0	0	0		0	0	0	0		0	0	0	0		0	0	0	0
1065	0	0	0	0		0	0	0	0		0.025	0	0	0.00833333		0	0	0	0		0	0	0	0		0	0	0	0		0	0	0	0

## Sheet:   G SFM vs GS SFM
Compare each cell mean with the other cell mean in that row
Number of families	1
Number of comparisons per family	214
Alpha	0.05
Šídák's multiple comparisons test	Mean Diff.	95.00% CI of diff.	Below threshold?	Summary	Adjusted P Value
G SFM - GS SFM
0	0.07173	-0.5282 to 0.6717	No	ns	>0.9999
5	0.1068	-0.4932 to 0.7068	No	ns	>0.9999
10	0.4714	-0.1286 to 1.071	No	ns	0.5619
15	0.6709	0.07090 to 1.271	Yes	**	0.0087
20	0.561	-0.03897 to 1.161	No	ns	0.1186
25	0.1838	-0.4162 to 0.7838	No	ns	>0.9999
30	0.1308	-0.4692 to 0.7307	No	ns	>0.9999
35	-0.04307	-0.6430 to 0.5569	No	ns	>0.9999
40	0.01334	-0.5866 to 0.6133	No	ns	>0.9999
45	0.2788	-0.3212 to 0.8787	No	ns	>0.9999
50	0.05973	-0.5402 to 0.6597	No	ns	>0.9999
55	-0.1457	-0.7457 to 0.4543	No	ns	>0.9999
60	0.005142	-0.5948 to 0.6051	No	ns	>0.9999
65	-0.2264	-0.8264 to 0.3736	No	ns	>0.9999
70	0.08647	-0.5135 to 0.6864	No	ns	>0.9999
75	-0.1826	-0.7826 to 0.4174	No	ns	>0.9999
80	0.06258	-0.5374 to 0.6625	No	ns	>0.9999
85	0.1697	-0.4302 to 0.7697	No	ns	>0.9999
90	-0.04431	-0.6443 to 0.5557	No	ns	>0.9999
95	0.1417	-0.4583 to 0.7416	No	ns	>0.9999
100	0.7606	0.1607 to 1.361	Yes	***	0.0007
105	0.8019	0.2019 to 1.402	Yes	***	0.0002
110	1.342	0.7416 to 1.941	Yes	****	<0.0001
115	1.278	0.6778 to 1.878	Yes	****	<0.0001
120	1.25	0.6504 to 1.850	Yes	****	<0.0001
125	1.389	0.7889 to 1.989	Yes	****	<0.0001
130	1.408	0.8081 to 2.008	Yes	****	<0.0001
135	1.251	0.6511 to 1.851	Yes	****	<0.0001
140	1.257	0.6573 to 1.857	Yes	****	<0.0001
145	1.474	0.8740 to 2.074	Yes	****	<0.0001
150	1.218	0.6184 to 1.818	Yes	****	<0.0001
155	1.243	0.6427 to 1.843	Yes	****	<0.0001
160	0.9439	0.3440 to 1.544	Yes	****	<0.0001
165	0.8967	0.2967 to 1.497	Yes	****	<0.0001
170	1.02	0.4199 to 1.620	Yes	****	<0.0001
175	1.047	0.4474 to 1.647	Yes	****	<0.0001
180	0.8572	0.2573 to 1.457	Yes	****	<0.0001
185	0.8522	0.2523 to 1.452	Yes	****	<0.0001
190	0.9388	0.3389 to 1.539	Yes	****	<0.0001
195	0.7513	0.1513 to 1.351	Yes	***	0.001
200	0.9922	0.3922 to 1.592	Yes	****	<0.0001
205	0.6586	0.05859 to 1.259	Yes	*	0.0119
210	0.7186	0.1186 to 1.319	Yes	**	0.0024
215	0.7234	0.1234 to 1.323	Yes	**	0.0021
220	0.6454	0.04543 to 1.245	Yes	*	0.0167
225	0.6539	0.05389 to 1.254	Yes	*	0.0135
230	0.5875	-0.01242 to 1.188	No	ns	0.0664
235	0.4613	-0.1386 to 1.061	No	ns	0.6328
240	0.4245	-0.1755 to 1.024	No	ns	0.8623
245	0.3176	-0.2824 to 0.9175	No	ns	>0.9999
250	0.3827	-0.2173 to 0.9827	No	ns	0.983
255	0.4135	-0.1865 to 1.013	No	ns	0.9102
260	0.3067	-0.2933 to 0.9066	No	ns	>0.9999
265	0.2388	-0.3612 to 0.8388	No	ns	>0.9999
270	0.2884	-0.3116 to 0.8884	No	ns	>0.9999
275	0.244	-0.3560 to 0.8439	No	ns	>0.9999
280	0.236	-0.3640 to 0.8360	No	ns	>0.9999
285	0.2106	-0.3894 to 0.8106	No	ns	>0.9999
290	0.2024	-0.3976 to 0.8024	No	ns	>0.9999
295	0.2072	-0.3928 to 0.8072	No	ns	>0.9999
300	0.2213	-0.3787 to 0.8213	No	ns	>0.9999
305	0.1644	-0.4356 to 0.7643	No	ns	>0.9999
310	0.1703	-0.4296 to 0.7703	No	ns	>0.9999
315	0.1427	-0.4572 to 0.7427	No	ns	>0.9999
320	0.1292	-0.4708 to 0.7291	No	ns	>0.9999
325	0.1732	-0.4268 to 0.7732	No	ns	>0.9999
330	0.09516	-0.5048 to 0.6951	No	ns	>0.9999
335	0.1009	-0.4990 to 0.7009	No	ns	>0.9999
340	0.06044	-0.5395 to 0.6604	No	ns	>0.9999
345	0.04557	-0.5544 to 0.6455	No	ns	>0.9999
350	0.04156	-0.5584 to 0.6415	No	ns	>0.9999
355	0.01815	-0.5818 to 0.6181	No	ns	>0.9999
360	0.01295	-0.5870 to 0.6129	No	ns	>0.9999
365	0.007196	-0.5928 to 0.6072	No	ns	>0.9999
370	0.01414	-0.5858 to 0.6141	No	ns	>0.9999
375	0.04429	-0.5557 to 0.6443	No	ns	>0.9999
380	0.04547	-0.5545 to 0.6454	No	ns	>0.9999
385	0.05242	-0.5475 to 0.6524	No	ns	>0.9999
390	0.03853	-0.5614 to 0.6385	No	ns	>0.9999
395	0.03159	-0.5684 to 0.6316	No	ns	>0.9999
400	0.03159	-0.5684 to 0.6316	No	ns	>0.9999
405	0.03159	-0.5684 to 0.6316	No	ns	>0.9999
410	0.02464	-0.5753 to 0.6246	No	ns	>0.9999
415	0	-0.6000 to 0.6000	No	ns	>0.9999
420	0	-0.6000 to 0.6000	No	ns	>0.9999
425	0	-0.6000 to 0.6000	No	ns	>0.9999
430	0	-0.6000 to 0.6000	No	ns	>0.9999
435	0	-0.6000 to 0.6000	No	ns	>0.9999
440	0	-0.6000 to 0.6000	No	ns	>0.9999
445	0	-0.6000 to 0.6000	No	ns	>0.9999
450	0	-0.6000 to 0.6000	No	ns	>0.9999
455	0	-0.6000 to 0.6000	No	ns	>0.9999
460	0	-0.6000 to 0.6000	No	ns	>0.9999
465	0	-0.6000 to 0.6000	No	ns	>0.9999
470	0	-0.6000 to 0.6000	No	ns	>0.9999
475	0	-0.6000 to 0.6000	No	ns	>0.9999
480	0	-0.6000 to 0.6000	No	ns	>0.9999
485	0	-0.6000 to 0.6000	No	ns	>0.9999
490	0	-0.6000 to 0.6000	No	ns	>0.9999
495	0	-0.6000 to 0.6000	No	ns	>0.9999
500	0	-0.6000 to 0.6000	No	ns	>0.9999
505	0	-0.6000 to 0.6000	No	ns	>0.9999
510	0	-0.6000 to 0.6000	No	ns	>0.9999
515	0	-0.6000 to 0.6000	No	ns	>0.9999
520	0	-0.6000 to 0.6000	No	ns	>0.9999
525	0	-0.6000 to 0.6000	No	ns	>0.9999
530	0	-0.6000 to 0.6000	No	ns	>0.9999
535	0	-0.6000 to 0.6000	No	ns	>0.9999
540	0	-0.6000 to 0.6000	No	ns	>0.9999
545	0	-0.6000 to 0.6000	No	ns	>0.9999
550	0	-0.6000 to 0.6000	No	ns	>0.9999
555	0	-0.6000 to 0.6000	No	ns	>0.9999
560	0	-0.6000 to 0.6000	No	ns	>0.9999
565	0	-0.6000 to 0.6000	No	ns	>0.9999
570	0	-0.6000 to 0.6000	No	ns	>0.9999
575	0	-0.6000 to 0.6000	No	ns	>0.9999
580	0	-0.6000 to 0.6000	No	ns	>0.9999
585	0	-0.6000 to 0.6000	No	ns	>0.9999
590	0	-0.6000 to 0.6000	No	ns	>0.9999
595	0	-0.6000 to 0.6000	No	ns	>0.9999
600	0	-0.6000 to 0.6000	No	ns	>0.9999
605	0	-0.6000 to 0.6000	No	ns	>0.9999
610	0	-0.6000 to 0.6000	No	ns	>0.9999
615	0	-0.6000 to 0.6000	No	ns	>0.9999
620	0	-0.6000 to 0.6000	No	ns	>0.9999
625	0	-0.6000 to 0.6000	No	ns	>0.9999
630	0	-0.6000 to 0.6000	No	ns	>0.9999
635	0	-0.6000 to 0.6000	No	ns	>0.9999
640	0	-0.6000 to 0.6000	No	ns	>0.9999
645	0	-0.6000 to 0.6000	No	ns	>0.9999
650	0	-0.6000 to 0.6000	No	ns	>0.9999
655	0	-0.6000 to 0.6000	No	ns	>0.9999
660	0	-0.6000 to 0.6000	No	ns	>0.9999
665	0	-0.6000 to 0.6000	No	ns	>0.9999
670	0	-0.6000 to 0.6000	No	ns	>0.9999
675	0	-0.6000 to 0.6000	No	ns	>0.9999
680	0	-0.6000 to 0.6000	No	ns	>0.9999
685	0	-0.6000 to 0.6000	No	ns	>0.9999
690	0	-0.6000 to 0.6000	No	ns	>0.9999
695	0	-0.6000 to 0.6000	No	ns	>0.9999
700	0	-0.6000 to 0.6000	No	ns	>0.9999
705	0	-0.6000 to 0.6000	No	ns	>0.9999
710	0	-0.6000 to 0.6000	No	ns	>0.9999
715	0	-0.6000 to 0.6000	No	ns	>0.9999
720	0	-0.6000 to 0.6000	No	ns	>0.9999
725	0	-0.6000 to 0.6000	No	ns	>0.9999
730	0	-0.6000 to 0.6000	No	ns	>0.9999
735	0	-0.6000 to 0.6000	No	ns	>0.9999
740	0	-0.6000 to 0.6000	No	ns	>0.9999
745	0	-0.6000 to 0.6000	No	ns	>0.9999
750	0	-0.6000 to 0.6000	No	ns	>0.9999
755	0	-0.6000 to 0.6000	No	ns	>0.9999
760	0	-0.6000 to 0.6000	No	ns	>0.9999
765	0	-0.6000 to 0.6000	No	ns	>0.9999
770	0	-0.6000 to 0.6000	No	ns	>0.9999
775	0	-0.6000 to 0.6000	No	ns	>0.9999
780	0	-0.6000 to 0.6000	No	ns	>0.9999
785	0	-0.6000 to 0.6000	No	ns	>0.9999
790	0	-0.6000 to 0.6000	No	ns	>0.9999
795	0	-0.6000 to 0.6000	No	ns	>0.9999
800	0	-0.6000 to 0.6000	No	ns	>0.9999
805	0	-0.6000 to 0.6000	No	ns	>0.9999
810	0	-0.6000 to 0.6000	No	ns	>0.9999
815	0	-0.6000 to 0.6000	No	ns	>0.9999
820	0	-0.6000 to 0.6000	No	ns	>0.9999
825	0	-0.6000 to 0.6000	No	ns	>0.9999
830	0	-0.6000 to 0.6000	No	ns	>0.9999
835	0	-0.6000 to 0.6000	No	ns	>0.9999
840	0	-0.6000 to 0.6000	No	ns	>0.9999
845	0	-0.6000 to 0.6000	No	ns	>0.9999
850	0	-0.6000 to 0.6000	No	ns	>0.9999
855	0	-0.6000 to 0.6000	No	ns	>0.9999
860	0	-0.6000 to 0.6000	No	ns	>0.9999
865	0	-0.6000 to 0.6000	No	ns	>0.9999
870	0	-0.6000 to 0.6000	No	ns	>0.9999
875	0	-0.6000 to 0.6000	No	ns	>0.9999
880	0	-0.6000 to 0.6000	No	ns	>0.9999
885	0	-0.6000 to 0.6000	No	ns	>0.9999
890	0	-0.6000 to 0.6000	No	ns	>0.9999
895	0	-0.6000 to 0.6000	No	ns	>0.9999
900	0	-0.6000 to 0.6000	No	ns	>0.9999
905	0	-0.6000 to 0.6000	No	ns	>0.9999
910	0	-0.6000 to 0.6000	No	ns	>0.9999
915	0	-0.6000 to 0.6000	No	ns	>0.9999
920	0	-0.6000 to 0.6000	No	ns	>0.9999
925	0	-0.6000 to 0.6000	No	ns	>0.9999
930	0	-0.6000 to 0.6000	No	ns	>0.9999
935	0	-0.6000 to 0.6000	No	ns	>0.9999
940	0	-0.6000 to 0.6000	No	ns	>0.9999
945	0	-0.6000 to 0.6000	No	ns	>0.9999
950	0	-0.6000 to 0.6000	No	ns	>0.9999
955	0	-0.6000 to 0.6000	No	ns	>0.9999
960	0	-0.6000 to 0.6000	No	ns	>0.9999
965	0	-0.6000 to 0.6000	No	ns	>0.9999
970	0	-0.6000 to 0.6000	No	ns	>0.9999
975	0	-0.6000 to 0.6000	No	ns	>0.9999
980	0	-0.6000 to 0.6000	No	ns	>0.9999
985	0	-0.6000 to 0.6000	No	ns	>0.9999
990	0	-0.6000 to 0.6000	No	ns	>0.9999
995	0	-0.6000 to 0.6000	No	ns	>0.9999
1000	0	-0.6000 to 0.6000	No	ns	>0.9999
1005	0	-0.6000 to 0.6000	No	ns	>0.9999
1010	0	-0.6000 to 0.6000	No	ns	>0.9999
1015	0	-0.6000 to 0.6000	No	ns	>0.9999
1020	0	-0.6000 to 0.6000	No	ns	>0.9999
1025	0	-0.6000 to 0.6000	No	ns	>0.9999
1030	0	-0.6000 to 0.6000	No	ns	>0.9999
1035	0	-0.6000 to 0.6000	No	ns	>0.9999
1040	0	-0.6000 to 0.6000	No	ns	>0.9999
1045	0	-0.6000 to 0.6000	No	ns	>0.9999
1050	0	-0.6000 to 0.6000	No	ns	>0.9999
1055	0	-0.6000 to 0.6000	No	ns	>0.9999
1060	0	-0.6000 to 0.6000	No	ns	>0.9999
1065	0	-0.6000 to 0.6000	No	ns	>0.9999
Test details	Mean 1	Mean 2	Mean Diff.	SE of diff.	N1	N2	t	DF
G SFM - GS SFM
0	1.794	1.722	0.07173	0.1627	3	3	0.441	856
5	2.699	2.592	0.1068	0.1627	3	3	0.6565	856
10	4.639	4.167	0.4714	0.1627	3	3	2.898	856
15	5.371	4.7	0.6709	0.1627	3	3	4.125	856
20	5.158	4.597	0.561	0.1627	3	3	3.449	856
25	4.816	4.632	0.1838	0.1627	3	3	1.13	856
30	4.597	4.466	0.1308	0.1627	3	3	0.8039	856
35	4.274	4.317	-0.04307	0.1627	3	3	0.2648	856
40	4.128	4.114	0.01334	0.1627	3	3	0.082	856
45	4.15	3.872	0.2788	0.1627	3	3	1.714	856
50	4.072	4.013	0.05973	0.1627	3	3	0.3672	856
55	3.782	3.928	-0.1457	0.1627	3	3	0.8959	856
60	3.735	3.73	0.005142	0.1627	3	3	0.03162	856
65	3.512	3.739	-0.2264	0.1627	3	3	1.392	856
70	3.705	3.618	0.08647	0.1627	3	3	0.5316	856
75	3.554	3.737	-0.1826	0.1627	3	3	1.123	856
80	3.504	3.441	0.06258	0.1627	3	3	0.3848	856
85	3.441	3.271	0.1697	0.1627	3	3	1.044	856
90	3.262	3.306	-0.04431	0.1627	3	3	0.2724	856
95	3.304	3.162	0.1417	0.1627	3	3	0.8709	856
100	3.479	2.718	0.7606	0.1627	3	3	4.677	856
105	3.293	2.492	0.8019	0.1627	3	3	4.93	856
110	3.612	2.271	1.342	0.1627	3	3	8.248	856
115	3.412	2.134	1.278	0.1627	3	3	7.856	856
120	3.331	2.08	1.25	0.1627	3	3	7.687	856
125	3.061	1.673	1.389	0.1627	3	3	8.539	856
130	3.151	1.743	1.408	0.1627	3	3	8.657	856
135	2.846	1.595	1.251	0.1627	3	3	7.692	856
140	2.739	1.482	1.257	0.1627	3	3	7.73	856
145	2.592	1.118	1.474	0.1627	3	3	9.062	856
150	2.444	1.226	1.218	0.1627	3	3	7.491	856
155	2.25	1.008	1.243	0.1627	3	3	7.64	856
160	2.034	1.09	0.9439	0.1627	3	3	5.803	856
165	1.745	0.8478	0.8967	0.1627	3	3	5.513	856
170	1.703	0.683	1.02	0.1627	3	3	6.27	856
175	1.631	0.5834	1.047	0.1627	3	3	6.439	856
180	1.4	0.5423	0.8572	0.1627	3	3	5.27	856
185	1.395	0.5432	0.8522	0.1627	3	3	5.24	856
190	1.324	0.3847	0.9388	0.1627	3	3	5.772	856
195	1.126	0.3751	0.7513	0.1627	3	3	4.619	856
200	1.316	0.3237	0.9922	0.1627	3	3	6.1	856
205	0.9365	0.2779	0.6586	0.1627	3	3	4.049	856
210	0.9806	0.2619	0.7186	0.1627	3	3	4.418	856
215	0.9278	0.2044	0.7234	0.1627	3	3	4.447	856
220	0.806	0.1606	0.6454	0.1627	3	3	3.968	856
225	0.764	0.1101	0.6539	0.1627	3	3	4.02	856
230	0.7143	0.1268	0.5875	0.1627	3	3	3.612	856
235	0.5627	0.1013	0.4613	0.1627	3	3	2.836	856
240	0.5335	0.1091	0.4245	0.1627	3	3	2.61	856
245	0.4249	0.1074	0.3176	0.1627	3	3	1.952	856
250	0.4409	0.05816	0.3827	0.1627	3	3	2.353	856
255	0.4797	0.06629	0.4135	0.1627	3	3	2.542	856
260	0.3888	0.08213	0.3067	0.1627	3	3	1.885	856
265	0.3291	0.09026	0.2388	0.1627	3	3	1.468	856
270	0.3624	0.074	0.2884	0.1627	3	3	1.773	856
275	0.3013	0.05733	0.244	0.1627	3	3	1.5	856
280	0.2933	0.05733	0.236	0.1627	3	3	1.451	856
285	0.2517	0.04107	0.2106	0.1627	3	3	1.295	856
290	0.2353	0.03294	0.2024	0.1627	3	3	1.244	856
295	0.2239	0.01668	0.2072	0.1627	3	3	1.274	856
300	0.2461	0.02481	0.2213	0.1627	3	3	1.361	856
305	0.1892	0.02481	0.1644	0.1627	3	3	1.01	856
310	0.1947	0.02439	0.1703	0.1627	3	3	1.047	856
315	0.1753	0.03252	0.1427	0.1627	3	3	0.8776	856
320	0.1454	0.01626	0.1292	0.1627	3	3	0.7942	856
325	0.1895	0.01626	0.1732	0.1627	3	3	1.065	856
330	0.1114	0.01626	0.09516	0.1627	3	3	0.5851	856
335	0.1253	0.02439	0.1009	0.1627	3	3	0.6205	856
340	0.0767	0.01626	0.06044	0.1627	3	3	0.3716	856
345	0.07809	0.03252	0.04557	0.1627	3	3	0.2802	856
350	0.06595	0.02439	0.04156	0.1627	3	3	0.2555	856
355	0.05067	0.03252	0.01815	0.1627	3	3	0.1116	856
360	0.04547	0.03252	0.01295	0.1627	3	3	0.07965	856
365	0.03159	0.02439	0.007196	0.1627	3	3	0.04424	856
370	0.03853	0.02439	0.01414	0.1627	3	3	0.08694	856
375	0.05242	0.00813	0.04429	0.1627	3	3	0.2723	856
380	0.04547	0	0.04547	0.1627	3	3	0.2796	856
385	0.05242	0	0.05242	0.1627	3	3	0.3223	856
390	0.03853	0	0.03853	0.1627	3	3	0.2369	856
395	0.03159	0	0.03159	0.1627	3	3	0.1942	856
400	0.03159	0	0.03159	0.1627	3	3	0.1942	856
405	0.03159	0	0.03159	0.1627	3	3	0.1942	856
410	0.02464	0	0.02464	0.1627	3	3	0.1515	856
415	0	0	0	0.1627	3	3	0	856
420	0	0	0	0.1627	3	3	0	856
425	0	0	0	0.1627	3	3	0	856
430	0	0	0	0.1627	3	3	0	856
435	0	0	0	0.1627	3	3	0	856
440	0	0	0	0.1627	3	3	0	856
445	0	0	0	0.1627	3	3	0	856
450	0	0	0	0.1627	3	3	0	856
455	0	0	0	0.1627	3	3	0	856
460	0	0	0	0.1627	3	3	0	856
465	0	0	0	0.1627	3	3	0	856
470	0	0	0	0.1627	3	3	0	856
475	0	0	0	0.1627	3	3	0	856
480	0	0	0	0.1627	3	3	0	856
485	0	0	0	0.1627	3	3	0	856
490	0	0	0	0.1627	3	3	0	856
495	0	0	0	0.1627	3	3	0	856
500	0	0	0	0.1627	3	3	0	856
505	0	0	0	0.1627	3	3	0	856
510	0	0	0	0.1627	3	3	0	856
515	0	0	0	0.1627	3	3	0	856
520	0	0	0	0.1627	3	3	0	856
525	0	0	0	0.1627	3	3	0	856
530	0	0	0	0.1627	3	3	0	856
535	0	0	0	0.1627	3	3	0	856
540	0	0	0	0.1627	3	3	0	856
545	0	0	0	0.1627	3	3	0	856
550	0	0	0	0.1627	3	3	0	856
555	0	0	0	0.1627	3	3	0	856
560	0	0	0	0.1627	3	3	0	856
565	0	0	0	0.1627	3	3	0	856
570	0	0	0	0.1627	3	3	0	856
575	0	0	0	0.1627	3	3	0	856
580	0	0	0	0.1627	3	3	0	856
585	0	0	0	0.1627	3	3	0	856
590	0	0	0	0.1627	3	3	0	856
595	0	0	0	0.1627	3	3	0	856
600	0	0	0	0.1627	3	3	0	856
605	0	0	0	0.1627	3	3	0	856
610	0	0	0	0.1627	3	3	0	856
615	0	0	0	0.1627	3	3	0	856
620	0	0	0	0.1627	3	3	0	856
625	0	0	0	0.1627	3	3	0	856
630	0	0	0	0.1627	3	3	0	856
635	0	0	0	0.1627	3	3	0	856
640	0	0	0	0.1627	3	3	0	856
645	0	0	0	0.1627	3	3	0	856
650	0	0	0	0.1627	3	3	0	856
655	0	0	0	0.1627	3	3	0	856
660	0	0	0	0.1627	3	3	0	856
665	0	0	0	0.1627	3	3	0	856
670	0	0	0	0.1627	3	3	0	856
675	0	0	0	0.1627	3	3	0	856
680	0	0	0	0.1627	3	3	0	856
685	0	0	0	0.1627	3	3	0	856
690	0	0	0	0.1627	3	3	0	856
695	0	0	0	0.1627	3	3	0	856
700	0	0	0	0.1627	3	3	0	856
705	0	0	0	0.1627	3	3	0	856
710	0	0	0	0.1627	3	3	0	856
715	0	0	0	0.1627	3	3	0	856
720	0	0	0	0.1627	3	3	0	856
725	0	0	0	0.1627	3	3	0	856
730	0	0	0	0.1627	3	3	0	856
735	0	0	0	0.1627	3	3	0	856
740	0	0	0	0.1627	3	3	0	856
745	0	0	0	0.1627	3	3	0	856
750	0	0	0	0.1627	3	3	0	856
755	0	0	0	0.1627	3	3	0	856
760	0	0	0	0.1627	3	3	0	856
765	0	0	0	0.1627	3	3	0	856
770	0	0	0	0.1627	3	3	0	856
775	0	0	0	0.1627	3	3	0	856
780	0	0	0	0.1627	3	3	0	856
785	0	0	0	0.1627	3	3	0	856
790	0	0	0	0.1627	3	3	0	856
795	0	0	0	0.1627	3	3	0	856
800	0	0	0	0.1627	3	3	0	856
805	0	0	0	0.1627	3	3	0	856
810	0	0	0	0.1627	3	3	0	856
815	0	0	0	0.1627	3	3	0	856
820	0	0	0	0.1627	3	3	0	856
825	0	0	0	0.1627	3	3	0	856
830	0	0	0	0.1627	3	3	0	856
835	0	0	0	0.1627	3	3	0	856
840	0	0	0	0.1627	3	3	0	856
845	0	0	0	0.1627	3	3	0	856
850	0	0	0	0.1627	3	3	0	856
855	0	0	0	0.1627	3	3	0	856
860	0	0	0	0.1627	3	3	0	856
865	0	0	0	0.1627	3	3	0	856
870	0	0	0	0.1627	3	3	0	856
875	0	0	0	0.1627	3	3	0	856
880	0	0	0	0.1627	3	3	0	856
885	0	0	0	0.1627	3	3	0	856
890	0	0	0	0.1627	3	3	0	856
895	0	0	0	0.1627	3	3	0	856
900	0	0	0	0.1627	3	3	0	856
905	0	0	0	0.1627	3	3	0	856
910	0	0	0	0.1627	3	3	0	856
915	0	0	0	0.1627	3	3	0	856
920	0	0	0	0.1627	3	3	0	856
925	0	0	0	0.1627	3	3	0	856
930	0	0	0	0.1627	3	3	0	856
935	0	0	0	0.1627	3	3	0	856
940	0	0	0	0.1627	3	3	0	856
945	0	0	0	0.1627	3	3	0	856
950	0	0	0	0.1627	3	3	0	856
955	0	0	0	0.1627	3	3	0	856
960	0	0	0	0.1627	3	3	0	856
965	0	0	0	0.1627	3	3	0	856
970	0	0	0	0.1627	3	3	0	856
975	0	0	0	0.1627	3	3	0	856
980	0	0	0	0.1627	3	3	0	856
985	0	0	0	0.1627	3	3	0	856
990	0	0	0	0.1627	3	3	0	856
995	0	0	0	0.1627	3	3	0	856
1000	0	0	0	0.1627	3	3	0	856
1005	0	0	0	0.1627	3	3	0	856
1010	0	0	0	0.1627	3	3	0	856
1015	0	0	0	0.1627	3	3	0	856
1020	0	0	0	0.1627	3	3	0	856
1025	0	0	0	0.1627	3	3	0	856
1030	0	0	0	0.1627	3	3	0	856
1035	0	0	0	0.1627	3	3	0	856
1040	0	0	0	0.1627	3	3	0	856
1045	0	0	0	0.1627	3	3	0	856
1050	0	0	0	0.1627	3	3	0	856
1055	0	0	0	0.1627	3	3	0	856
1060	0	0	0	0.1627	3	3	0	856
1065	0	0	0	0.1627	3	3	0	856

## Sheet:   GS SFM vs GS NU-9
Compare each cell mean with the other cell mean in that row
Number of families	1
Number of comparisons per family	214
Alpha	0.05
Šídák's multiple comparisons test	Mean Diff.	95.00% CI of diff.	Below threshold?	Summary	Adjusted P Value
GS SFM - GS NU-9
0	-0.05286	-0.5931 to 0.4874	No	ns	>0.9999
5	0.2174	-0.3228 to 0.7577	No	ns	>0.9999
10	0.5073	-0.03299 to 1.048	No	ns	0.1129
15	0.4851	-0.05511 to 1.025	No	ns	0.1865
20	0.1736	-0.3667 to 0.7138	No	ns	>0.9999
25	0.4603	-0.07997 to 1.001	No	ns	0.3099
30	0.6627	0.1224 to 1.203	Yes	**	0.0015
35	0.5382	-0.002012 to 1.079	No	ns	0.0527
40	0.428	-0.1123 to 0.9683	No	ns	0.5345
45	0.4283	-0.1119 to 0.9686	No	ns	0.5318
50	0.5859	0.04568 to 1.126	Yes	*	0.0146
55	0.5986	0.05838 to 1.139	Yes	*	0.0102
60	0.2705	-0.2697 to 0.8108	No	ns	>0.9999
65	0.3887	-0.1516 to 0.9289	No	ns	0.825
70	0.1302	-0.4101 to 0.6705	No	ns	>0.9999
75	0.4105	-0.1298 to 0.9507	No	ns	0.6712
80	-0.2472	-0.7874 to 0.2931	No	ns	>0.9999
85	-0.2722	-0.8124 to 0.2681	No	ns	>0.9999
90	-0.1398	-0.6801 to 0.4004	No	ns	>0.9999
95	-0.09602	-0.6363 to 0.4442	No	ns	>0.9999
100	-0.5567	-1.097 to -0.01640	Yes	*	0.0325
105	-0.8124	-1.353 to -0.2721	Yes	****	<0.0001
110	-0.8382	-1.378 to -0.2980	Yes	****	<0.0001
115	-1.159	-1.699 to -0.6187	Yes	****	<0.0001
120	-1.137	-1.678 to -0.5971	Yes	****	<0.0001
125	-1.227	-1.767 to -0.6863	Yes	****	<0.0001
130	-1.036	-1.576 to -0.4959	Yes	****	<0.0001
135	-1.216	-1.756 to -0.6755	Yes	****	<0.0001
140	-1.03	-1.570 to -0.4895	Yes	****	<0.0001
145	-1.226	-1.767 to -0.6862	Yes	****	<0.0001
150	-1.089	-1.629 to -0.5484	Yes	****	<0.0001
155	-0.8763	-1.417 to -0.3361	Yes	****	<0.0001
160	-0.8154	-1.356 to -0.2752	Yes	****	<0.0001
165	-0.9701	-1.510 to -0.4299	Yes	****	<0.0001
170	-1.014	-1.555 to -0.4742	Yes	****	<0.0001
175	-1.013	-1.553 to -0.4725	Yes	****	<0.0001
180	-0.993	-1.533 to -0.4527	Yes	****	<0.0001
185	-0.7814	-1.322 to -0.2411	Yes	****	<0.0001
190	-0.9677	-1.508 to -0.4274	Yes	****	<0.0001
195	-0.7148	-1.255 to -0.1746	Yes	***	0.0003
200	-0.7302	-1.270 to -0.1900	Yes	***	0.0002
205	-0.6946	-1.235 to -0.1543	Yes	***	0.0005
210	-0.6224	-1.163 to -0.08210	Yes	**	0.0051
215	-0.7031	-1.243 to -0.1628	Yes	***	0.0004
220	-0.7085	-1.249 to -0.1682	Yes	***	0.0003
225	-0.6212	-1.161 to -0.08090	Yes	**	0.0053
230	-0.5828	-1.123 to -0.04257	Yes	*	0.0159
235	-0.533	-1.073 to 0.007267	No	ns	0.0602
240	-0.3681	-0.9083 to 0.1722	No	ns	0.9269
245	-0.3688	-0.9090 to 0.1715	No	ns	0.9243
250	-0.3392	-0.8794 to 0.2011	No	ns	0.9889
255	-0.331	-0.8713 to 0.2092	No	ns	0.9946
260	-0.2923	-0.8325 to 0.2480	No	ns	>0.9999
265	-0.2893	-0.8296 to 0.2509	No	ns	>0.9999
270	-0.3368	-0.8771 to 0.2034	No	ns	0.9909
275	-0.4171	-0.9573 to 0.1232	No	ns	0.6198
280	-0.3027	-0.8429 to 0.2376	No	ns	0.9998
285	-0.2514	-0.7916 to 0.2889	No	ns	>0.9999
290	-0.2335	-0.7737 to 0.3068	No	ns	>0.9999
295	-0.2333	-0.7735 to 0.3070	No	ns	>0.9999
300	-0.1991	-0.7393 to 0.3412	No	ns	>0.9999
305	-0.1649	-0.7051 to 0.3754	No	ns	>0.9999
310	-0.1866	-0.7268 to 0.3537	No	ns	>0.9999
315	-0.1044	-0.6447 to 0.4358	No	ns	>0.9999
320	-0.0942	-0.6345 to 0.4461	No	ns	>0.9999
325	-0.07814	-0.6184 to 0.4621	No	ns	>0.9999
330	-0.1115	-0.6517 to 0.4288	No	ns	>0.9999
335	-0.05335	-0.5936 to 0.4869	No	ns	>0.9999
340	-0.06148	-0.6017 to 0.4788	No	ns	>0.9999
345	-0.04522	-0.5855 to 0.4950	No	ns	>0.9999
350	-0.04501	-0.5853 to 0.4952	No	ns	>0.9999
355	-0.02855	-0.5688 to 0.5117	No	ns	>0.9999
360	-0.02855	-0.5688 to 0.5117	No	ns	>0.9999
365	-0.02835	-0.5686 to 0.5119	No	ns	>0.9999
370	-0.01021	-0.5505 to 0.5300	No	ns	>0.9999
375	-0.02647	-0.5667 to 0.5138	No	ns	>0.9999
380	-0.0346	-0.5749 to 0.5057	No	ns	>0.9999
385	-0.0248	-0.5651 to 0.5155	No	ns	>0.9999
390	-0.0248	-0.5651 to 0.5155	No	ns	>0.9999
395	-0.01646	-0.5567 to 0.5238	No	ns	>0.9999
400	-0.008333	-0.5486 to 0.5319	No	ns	>0.9999
405	-0.008333	-0.5486 to 0.5319	No	ns	>0.9999
410	-0.008333	-0.5486 to 0.5319	No	ns	>0.9999
415	-0.008333	-0.5486 to 0.5319	No	ns	>0.9999
420	-0.008333	-0.5486 to 0.5319	No	ns	>0.9999
425	-0.008333	-0.5486 to 0.5319	No	ns	>0.9999
430	-0.008333	-0.5486 to 0.5319	No	ns	>0.9999
435	-0.008333	-0.5486 to 0.5319	No	ns	>0.9999
440	-0.008333	-0.5486 to 0.5319	No	ns	>0.9999
445	-0.008333	-0.5486 to 0.5319	No	ns	>0.9999
450	-0.008333	-0.5486 to 0.5319	No	ns	>0.9999
455	-0.008333	-0.5486 to 0.5319	No	ns	>0.9999
460	-0.008333	-0.5486 to 0.5319	No	ns	>0.9999
465	-0.008333	-0.5486 to 0.5319	No	ns	>0.9999
470	-0.008333	-0.5486 to 0.5319	No	ns	>0.9999
475	-0.008333	-0.5486 to 0.5319	No	ns	>0.9999
480	-0.008333	-0.5486 to 0.5319	No	ns	>0.9999
485	-0.008333	-0.5486 to 0.5319	No	ns	>0.9999
490	-0.008333	-0.5486 to 0.5319	No	ns	>0.9999
495	-0.008333	-0.5486 to 0.5319	No	ns	>0.9999
500	-0.008333	-0.5486 to 0.5319	No	ns	>0.9999
505	-0.008333	-0.5486 to 0.5319	No	ns	>0.9999
510	-0.008333	-0.5486 to 0.5319	No	ns	>0.9999
515	-0.008333	-0.5486 to 0.5319	No	ns	>0.9999
520	-0.008333	-0.5486 to 0.5319	No	ns	>0.9999
525	-0.008333	-0.5486 to 0.5319	No	ns	>0.9999
530	-0.008333	-0.5486 to 0.5319	No	ns	>0.9999
535	-0.008333	-0.5486 to 0.5319	No	ns	>0.9999
540	-0.008333	-0.5486 to 0.5319	No	ns	>0.9999
545	-0.008333	-0.5486 to 0.5319	No	ns	>0.9999
550	-0.008333	-0.5486 to 0.5319	No	ns	>0.9999
555	-0.008333	-0.5486 to 0.5319	No	ns	>0.9999
560	-0.008333	-0.5486 to 0.5319	No	ns	>0.9999
565	-0.008333	-0.5486 to 0.5319	No	ns	>0.9999
570	-0.008333	-0.5486 to 0.5319	No	ns	>0.9999
575	-0.008333	-0.5486 to 0.5319	No	ns	>0.9999
580	-0.008333	-0.5486 to 0.5319	No	ns	>0.9999
585	-0.008333	-0.5486 to 0.5319	No	ns	>0.9999
590	-0.008333	-0.5486 to 0.5319	No	ns	>0.9999
595	-0.008333	-0.5486 to 0.5319	No	ns	>0.9999
600	-0.008333	-0.5486 to 0.5319	No	ns	>0.9999
605	-0.008333	-0.5486 to 0.5319	No	ns	>0.9999
610	-0.008333	-0.5486 to 0.5319	No	ns	>0.9999
615	-0.008333	-0.5486 to 0.5319	No	ns	>0.9999
620	-0.008333	-0.5486 to 0.5319	No	ns	>0.9999
625	-0.008333	-0.5486 to 0.5319	No	ns	>0.9999
630	-0.008333	-0.5486 to 0.5319	No	ns	>0.9999
635	-0.008333	-0.5486 to 0.5319	No	ns	>0.9999
640	-0.008333	-0.5486 to 0.5319	No	ns	>0.9999
645	-0.008333	-0.5486 to 0.5319	No	ns	>0.9999
650	-0.01667	-0.5569 to 0.5236	No	ns	>0.9999
655	-0.01667	-0.5569 to 0.5236	No	ns	>0.9999
660	-0.01667	-0.5569 to 0.5236	No	ns	>0.9999
665	-0.025	-0.5653 to 0.5153	No	ns	>0.9999
670	-0.03333	-0.5736 to 0.5069	No	ns	>0.9999
675	-0.03333	-0.5736 to 0.5069	No	ns	>0.9999
680	-0.03333	-0.5736 to 0.5069	No	ns	>0.9999
685	-0.03333	-0.5736 to 0.5069	No	ns	>0.9999
690	-0.01667	-0.5569 to 0.5236	No	ns	>0.9999
695	-0.008333	-0.5486 to 0.5319	No	ns	>0.9999
700	-0.025	-0.5653 to 0.5153	No	ns	>0.9999
705	-0.03333	-0.5736 to 0.5069	No	ns	>0.9999
710	-0.03333	-0.5736 to 0.5069	No	ns	>0.9999
715	-0.025	-0.5653 to 0.5153	No	ns	>0.9999
720	-0.025	-0.5653 to 0.5153	No	ns	>0.9999
725	-0.025	-0.5653 to 0.5153	No	ns	>0.9999
730	-0.008333	-0.5486 to 0.5319	No	ns	>0.9999
735	-0.008333	-0.5486 to 0.5319	No	ns	>0.9999
740	-0.008333	-0.5486 to 0.5319	No	ns	>0.9999
745	-0.008333	-0.5486 to 0.5319	No	ns	>0.9999
750	-0.008333	-0.5486 to 0.5319	No	ns	>0.9999
755	-0.008333	-0.5486 to 0.5319	No	ns	>0.9999
760	-0.008333	-0.5486 to 0.5319	No	ns	>0.9999
765	-0.008333	-0.5486 to 0.5319	No	ns	>0.9999
770	-0.008333	-0.5486 to 0.5319	No	ns	>0.9999
775	-0.008333	-0.5486 to 0.5319	No	ns	>0.9999
780	-0.008333	-0.5486 to 0.5319	No	ns	>0.9999
785	-0.008333	-0.5486 to 0.5319	No	ns	>0.9999
790	-0.008333	-0.5486 to 0.5319	No	ns	>0.9999
795	-0.008333	-0.5486 to 0.5319	No	ns	>0.9999
800	-0.008333	-0.5486 to 0.5319	No	ns	>0.9999
805	-0.008333	-0.5486 to 0.5319	No	ns	>0.9999
810	-0.008333	-0.5486 to 0.5319	No	ns	>0.9999
815	-0.008333	-0.5486 to 0.5319	No	ns	>0.9999
820	-0.008333	-0.5486 to 0.5319	No	ns	>0.9999
825	-0.008333	-0.5486 to 0.5319	No	ns	>0.9999
830	-0.008333	-0.5486 to 0.5319	No	ns	>0.9999
835	-0.008333	-0.5486 to 0.5319	No	ns	>0.9999
840	-0.008333	-0.5486 to 0.5319	No	ns	>0.9999
845	-0.008333	-0.5486 to 0.5319	No	ns	>0.9999
850	-0.008333	-0.5486 to 0.5319	No	ns	>0.9999
855	-0.008333	-0.5486 to 0.5319	No	ns	>0.9999
860	-0.008333	-0.5486 to 0.5319	No	ns	>0.9999
865	-0.008333	-0.5486 to 0.5319	No	ns	>0.9999
870	-0.008333	-0.5486 to 0.5319	No	ns	>0.9999
875	-0.01667	-0.5569 to 0.5236	No	ns	>0.9999
880	-0.01667	-0.5569 to 0.5236	No	ns	>0.9999
885	-0.008333	-0.5486 to 0.5319	No	ns	>0.9999
890	-0.008333	-0.5486 to 0.5319	No	ns	>0.9999
895	-0.008333	-0.5486 to 0.5319	No	ns	>0.9999
900	-0.008333	-0.5486 to 0.5319	No	ns	>0.9999
905	-0.008333	-0.5486 to 0.5319	No	ns	>0.9999
910	-0.008333	-0.5486 to 0.5319	No	ns	>0.9999
915	-0.008333	-0.5486 to 0.5319	No	ns	>0.9999
920	-0.008333	-0.5486 to 0.5319	No	ns	>0.9999
925	-0.008333	-0.5486 to 0.5319	No	ns	>0.9999
930	-0.008333	-0.5486 to 0.5319	No	ns	>0.9999
935	-0.008333	-0.5486 to 0.5319	No	ns	>0.9999
940	-0.008333	-0.5486 to 0.5319	No	ns	>0.9999
945	-0.008333	-0.5486 to 0.5319	No	ns	>0.9999
950	-0.03333	-0.5736 to 0.5069	No	ns	>0.9999
955	-0.04167	-0.5819 to 0.4986	No	ns	>0.9999
960	-0.025	-0.5653 to 0.5153	No	ns	>0.9999
965	-0.025	-0.5653 to 0.5153	No	ns	>0.9999
970	-0.025	-0.5653 to 0.5153	No	ns	>0.9999
975	-0.01667	-0.5569 to 0.5236	No	ns	>0.9999
980	-0.01667	-0.5569 to 0.5236	No	ns	>0.9999
985	-0.01667	-0.5569 to 0.5236	No	ns	>0.9999
990	-0.008333	-0.5486 to 0.5319	No	ns	>0.9999
995	-0.008333	-0.5486 to 0.5319	No	ns	>0.9999
1000	-0.008333	-0.5486 to 0.5319	No	ns	>0.9999
1005	-0.008333	-0.5486 to 0.5319	No	ns	>0.9999
1010	-0.008333	-0.5486 to 0.5319	No	ns	>0.9999
1015	-0.01667	-0.5569 to 0.5236	No	ns	>0.9999
1020	-0.01667	-0.5569 to 0.5236	No	ns	>0.9999
1025	-0.01667	-0.5569 to 0.5236	No	ns	>0.9999
1030	-0.01667	-0.5569 to 0.5236	No	ns	>0.9999
1035	-0.008333	-0.5486 to 0.5319	No	ns	>0.9999
1040	-0.008333	-0.5486 to 0.5319	No	ns	>0.9999
1045	-0.008333	-0.5486 to 0.5319	No	ns	>0.9999
1050	-0.008333	-0.5486 to 0.5319	No	ns	>0.9999
1055	-0.008333	-0.5486 to 0.5319	No	ns	>0.9999
1060	-0.008333	-0.5486 to 0.5319	No	ns	>0.9999
1065	-0.008333	-0.5486 to 0.5319	No	ns	>0.9999
Test details	Mean 1	Mean 2	Mean Diff.	SE of diff.	N1	N2	t	DF
GS SFM - GS NU-9
0	1.722	1.775	-0.05286	0.1465	3	3	0.3609	856
5	2.592	2.375	0.2174	0.1465	3	3	1.485	856
10	4.167	3.66	0.5073	0.1465	3	3	3.463	856
15	4.7	4.215	0.4851	0.1465	3	3	3.312	856
20	4.597	4.424	0.1736	0.1465	3	3	1.185	856
25	4.632	4.171	0.4603	0.1465	3	3	3.143	856
30	4.466	3.804	0.6627	0.1465	3	3	4.525	856
35	4.317	3.779	0.5382	0.1465	3	3	3.675	856
40	4.114	3.686	0.428	0.1465	3	3	2.922	856
45	3.872	3.443	0.4283	0.1465	3	3	2.925	856
50	4.013	3.427	0.5859	0.1465	3	3	4.001	856
55	3.928	3.329	0.5986	0.1465	3	3	4.087	856
60	3.73	3.459	0.2705	0.1465	3	3	1.847	856
65	3.739	3.35	0.3887	0.1465	3	3	2.654	856
70	3.618	3.488	0.1302	0.1465	3	3	0.8889	856
75	3.737	3.326	0.4105	0.1465	3	3	2.803	856
80	3.441	3.688	-0.2472	0.1465	3	3	1.688	856
85	3.271	3.543	-0.2722	0.1465	3	3	1.858	856
90	3.306	3.446	-0.1398	0.1465	3	3	0.9546	856
95	3.162	3.258	-0.09602	0.1465	3	3	0.6556	856
100	2.718	3.275	-0.5567	0.1465	3	3	3.801	856
105	2.492	3.304	-0.8124	0.1465	3	3	5.547	856
110	2.271	3.109	-0.8382	0.1465	3	3	5.723	856
115	2.134	3.293	-1.159	0.1465	3	3	7.913	856
120	2.08	3.218	-1.137	0.1465	3	3	7.766	856
125	1.673	2.899	-1.227	0.1465	3	3	8.374	856
130	1.743	2.779	-1.036	0.1465	3	3	7.074	856
135	1.595	2.811	-1.216	0.1465	3	3	8.301	856
140	1.482	2.512	-1.03	0.1465	3	3	7.031	856
145	1.118	2.345	-1.226	0.1465	3	3	8.374	856
150	1.226	2.315	-1.089	0.1465	3	3	7.433	856
155	1.008	1.884	-0.8763	0.1465	3	3	5.983	856
160	1.09	1.906	-0.8154	0.1465	3	3	5.567	856
165	0.8478	1.818	-0.9701	0.1465	3	3	6.624	856
170	0.683	1.697	-1.014	0.1465	3	3	6.926	856
175	0.5834	1.596	-1.013	0.1465	3	3	6.915	856
180	0.5423	1.535	-0.993	0.1465	3	3	6.78	856
185	0.5432	1.325	-0.7814	0.1465	3	3	5.335	856
190	0.3847	1.352	-0.9677	0.1465	3	3	6.607	856
195	0.3751	1.09	-0.7148	0.1465	3	3	4.881	856
200	0.3237	1.054	-0.7302	0.1465	3	3	4.986	856
205	0.2779	0.9725	-0.6946	0.1465	3	3	4.742	856
210	0.2619	0.8843	-0.6224	0.1465	3	3	4.249	856
215	0.2044	0.9075	-0.7031	0.1465	3	3	4.8	856
220	0.1606	0.8691	-0.7085	0.1465	3	3	4.837	856
225	0.1101	0.7313	-0.6212	0.1465	3	3	4.241	856
230	0.1268	0.7096	-0.5828	0.1465	3	3	3.979	856
235	0.1013	0.6343	-0.533	0.1465	3	3	3.639	856
240	0.1091	0.4771	-0.3681	0.1465	3	3	2.513	856
245	0.1074	0.4761	-0.3688	0.1465	3	3	2.518	856
250	0.05816	0.3973	-0.3392	0.1465	3	3	2.316	856
255	0.06629	0.3973	-0.331	0.1465	3	3	2.26	856
260	0.08213	0.3744	-0.2923	0.1465	3	3	1.995	856
265	0.09026	0.3796	-0.2893	0.1465	3	3	1.975	856
270	0.074	0.4108	-0.3368	0.1465	3	3	2.3	856
275	0.05733	0.4744	-0.4171	0.1465	3	3	2.848	856
280	0.05733	0.36	-0.3027	0.1465	3	3	2.066	856
285	0.04107	0.2925	-0.2514	0.1465	3	3	1.716	856
290	0.03294	0.2664	-0.2335	0.1465	3	3	1.594	856
295	0.01668	0.2499	-0.2333	0.1465	3	3	1.593	856
300	0.02481	0.2239	-0.1991	0.1465	3	3	1.359	856
305	0.02481	0.1897	-0.1649	0.1465	3	3	1.126	856
310	0.02439	0.211	-0.1866	0.1465	3	3	1.274	856
315	0.03252	0.1369	-0.1044	0.1465	3	3	0.7129	856
320	0.01626	0.1105	-0.0942	0.1465	3	3	0.6432	856
325	0.01626	0.0944	-0.07814	0.1465	3	3	0.5335	856
330	0.01626	0.1277	-0.1115	0.1465	3	3	0.7611	856
335	0.02439	0.07774	-0.05335	0.1465	3	3	0.3642	856
340	0.01626	0.07774	-0.06148	0.1465	3	3	0.4197	856
345	0.03252	0.07774	-0.04522	0.1465	3	3	0.3087	856
350	0.02439	0.0694	-0.04501	0.1465	3	3	0.3073	856
355	0.03252	0.06107	-0.02855	0.1465	3	3	0.1949	856
360	0.03252	0.06107	-0.02855	0.1465	3	3	0.1949	856
365	0.02439	0.05274	-0.02835	0.1465	3	3	0.1935	856
370	0.02439	0.0346	-0.01021	0.1465	3	3	0.06971	856
375	0.00813	0.0346	-0.02647	0.1465	3	3	0.1807	856
380	0	0.0346	-0.0346	0.1465	3	3	0.2362	856
385	0	0.0248	-0.0248	0.1465	3	3	0.1693	856
390	0	0.0248	-0.0248	0.1465	3	3	0.1693	856
395	0	0.01646	-0.01646	0.1465	3	3	0.1124	856
400	0	0.008333	-0.008333	0.1465	3	3	0.0569	856
405	0	0.008333	-0.008333	0.1465	3	3	0.0569	856
410	0	0.008333	-0.008333	0.1465	3	3	0.0569	856
415	0	0.008333	-0.008333	0.1465	3	3	0.0569	856
420	0	0.008333	-0.008333	0.1465	3	3	0.0569	856
425	0	0.008333	-0.008333	0.1465	3	3	0.0569	856
430	0	0.008333	-0.008333	0.1465	3	3	0.0569	856
435	0	0.008333	-0.008333	0.1465	3	3	0.0569	856
440	0	0.008333	-0.008333	0.1465	3	3	0.0569	856
445	0	0.008333	-0.008333	0.1465	3	3	0.0569	856
450	0	0.008333	-0.008333	0.1465	3	3	0.0569	856
455	0	0.008333	-0.008333	0.1465	3	3	0.0569	856
460	0	0.008333	-0.008333	0.1465	3	3	0.0569	856
465	0	0.008333	-0.008333	0.1465	3	3	0.0569	856
470	0	0.008333	-0.008333	0.1465	3	3	0.0569	856
475	0	0.008333	-0.008333	0.1465	3	3	0.0569	856
480	0	0.008333	-0.008333	0.1465	3	3	0.0569	856
485	0	0.008333	-0.008333	0.1465	3	3	0.0569	856
490	0	0.008333	-0.008333	0.1465	3	3	0.0569	856
495	0	0.008333	-0.008333	0.1465	3	3	0.0569	856
500	0	0.008333	-0.008333	0.1465	3	3	0.0569	856
505	0	0.008333	-0.008333	0.1465	3	3	0.0569	856
510	0	0.008333	-0.008333	0.1465	3	3	0.0569	856
515	0	0.008333	-0.008333	0.1465	3	3	0.0569	856
520	0	0.008333	-0.008333	0.1465	3	3	0.0569	856
525	0	0.008333	-0.008333	0.1465	3	3	0.0569	856
530	0	0.008333	-0.008333	0.1465	3	3	0.0569	856
535	0	0.008333	-0.008333	0.1465	3	3	0.0569	856
540	0	0.008333	-0.008333	0.1465	3	3	0.0569	856
545	0	0.008333	-0.008333	0.1465	3	3	0.0569	856
550	0	0.008333	-0.008333	0.1465	3	3	0.0569	856
555	0	0.008333	-0.008333	0.1465	3	3	0.0569	856
560	0	0.008333	-0.008333	0.1465	3	3	0.0569	856
565	0	0.008333	-0.008333	0.1465	3	3	0.0569	856
570	0	0.008333	-0.008333	0.1465	3	3	0.0569	856
575	0	0.008333	-0.008333	0.1465	3	3	0.0569	856
580	0	0.008333	-0.008333	0.1465	3	3	0.0569	856
585	0	0.008333	-0.008333	0.1465	3	3	0.0569	856
590	0	0.008333	-0.008333	0.1465	3	3	0.0569	856
595	0	0.008333	-0.008333	0.1465	3	3	0.0569	856
600	0	0.008333	-0.008333	0.1465	3	3	0.0569	856
605	0	0.008333	-0.008333	0.1465	3	3	0.0569	856
610	0	0.008333	-0.008333	0.1465	3	3	0.0569	856
615	0	0.008333	-0.008333	0.1465	3	3	0.0569	856
620	0	0.008333	-0.008333	0.1465	3	3	0.0569	856
625	0	0.008333	-0.008333	0.1465	3	3	0.0569	856
630	0	0.008333	-0.008333	0.1465	3	3	0.0569	856
635	0	0.008333	-0.008333	0.1465	3	3	0.0569	856
640	0	0.008333	-0.008333	0.1465	3	3	0.0569	856
645	0	0.008333	-0.008333	0.1465	3	3	0.0569	856
650	0	0.01667	-0.01667	0.1465	3	3	0.1138	856
655	0	0.01667	-0.01667	0.1465	3	3	0.1138	856
660	0	0.01667	-0.01667	0.1465	3	3	0.1138	856
665	0	0.025	-0.025	0.1465	3	3	0.1707	856
670	0	0.03333	-0.03333	0.1465	3	3	0.2276	856
675	0	0.03333	-0.03333	0.1465	3	3	0.2276	856
680	0	0.03333	-0.03333	0.1465	3	3	0.2276	856
685	0	0.03333	-0.03333	0.1465	3	3	0.2276	856
690	0	0.01667	-0.01667	0.1465	3	3	0.1138	856
695	0	0.008333	-0.008333	0.1465	3	3	0.0569	856
700	0	0.025	-0.025	0.1465	3	3	0.1707	856
705	0	0.03333	-0.03333	0.1465	3	3	0.2276	856
710	0	0.03333	-0.03333	0.1465	3	3	0.2276	856
715	0	0.025	-0.025	0.1465	3	3	0.1707	856
720	0	0.025	-0.025	0.1465	3	3	0.1707	856
725	0	0.025	-0.025	0.1465	3	3	0.1707	856
730	0	0.008333	-0.008333	0.1465	3	3	0.0569	856
735	0	0.008333	-0.008333	0.1465	3	3	0.0569	856
740	0	0.008333	-0.008333	0.1465	3	3	0.0569	856
745	0	0.008333	-0.008333	0.1465	3	3	0.0569	856
750	0	0.008333	-0.008333	0.1465	3	3	0.0569	856
755	0	0.008333	-0.008333	0.1465	3	3	0.0569	856
760	0	0.008333	-0.008333	0.1465	3	3	0.0569	856
765	0	0.008333	-0.008333	0.1465	3	3	0.0569	856
770	0	0.008333	-0.008333	0.1465	3	3	0.0569	856
775	0	0.008333	-0.008333	0.1465	3	3	0.0569	856
780	0	0.008333	-0.008333	0.1465	3	3	0.0569	856
785	0	0.008333	-0.008333	0.1465	3	3	0.0569	856
790	0	0.008333	-0.008333	0.1465	3	3	0.0569	856
795	0	0.008333	-0.008333	0.1465	3	3	0.0569	856
800	0	0.008333	-0.008333	0.1465	3	3	0.0569	856
805	0	0.008333	-0.008333	0.1465	3	3	0.0569	856
810	0	0.008333	-0.008333	0.1465	3	3	0.0569	856
815	0	0.008333	-0.008333	0.1465	3	3	0.0569	856
820	0	0.008333	-0.008333	0.1465	3	3	0.0569	856
825	0	0.008333	-0.008333	0.1465	3	3	0.0569	856
830	0	0.008333	-0.008333	0.1465	3	3	0.0569	856
835	0	0.008333	-0.008333	0.1465	3	3	0.0569	856
840	0	0.008333	-0.008333	0.1465	3	3	0.0569	856
845	0	0.008333	-0.008333	0.1465	3	3	0.0569	856
850	0	0.008333	-0.008333	0.1465	3	3	0.0569	856
855	0	0.008333	-0.008333	0.1465	3	3	0.0569	856
860	0	0.008333	-0.008333	0.1465	3	3	0.0569	856
865	0	0.008333	-0.008333	0.1465	3	3	0.0569	856
870	0	0.008333	-0.008333	0.1465	3	3	0.0569	856
875	0	0.01667	-0.01667	0.1465	3	3	0.1138	856
880	0	0.01667	-0.01667	0.1465	3	3	0.1138	856
885	0	0.008333	-0.008333	0.1465	3	3	0.0569	856
890	0	0.008333	-0.008333	0.1465	3	3	0.0569	856
895	0	0.008333	-0.008333	0.1465	3	3	0.0569	856
900	0	0.008333	-0.008333	0.1465	3	3	0.0569	856
905	0	0.008333	-0.008333	0.1465	3	3	0.0569	856
910	0	0.008333	-0.008333	0.1465	3	3	0.0569	856
915	0	0.008333	-0.008333	0.1465	3	3	0.0569	856
920	0	0.008333	-0.008333	0.1465	3	3	0.0569	856
925	0	0.008333	-0.008333	0.1465	3	3	0.0569	856
930	0	0.008333	-0.008333	0.1465	3	3	0.0569	856
935	0	0.008333	-0.008333	0.1465	3	3	0.0569	856
940	0	0.008333	-0.008333	0.1465	3	3	0.0569	856
945	0	0.008333	-0.008333	0.1465	3	3	0.0569	856
950	0	0.03333	-0.03333	0.1465	3	3	0.2276	856
955	0	0.04167	-0.04167	0.1465	3	3	0.2845	856
960	0	0.025	-0.025	0.1465	3	3	0.1707	856
965	0	0.025	-0.025	0.1465	3	3	0.1707	856
970	0	0.025	-0.025	0.1465	3	3	0.1707	856
975	0	0.01667	-0.01667	0.1465	3	3	0.1138	856
980	0	0.01667	-0.01667	0.1465	3	3	0.1138	856
985	0	0.01667	-0.01667	0.1465	3	3	0.1138	856
990	0	0.008333	-0.008333	0.1465	3	3	0.0569	856
995	0	0.008333	-0.008333	0.1465	3	3	0.0569	856
1000	0	0.008333	-0.008333	0.1465	3	3	0.0569	856
1005	0	0.008333	-0.008333	0.1465	3	3	0.0569	856
1010	0	0.008333	-0.008333	0.1465	3	3	0.0569	856
1015	0	0.01667	-0.01667	0.1465	3	3	0.1138	856
1020	0	0.01667	-0.01667	0.1465	3	3	0.1138	856
1025	0	0.01667	-0.01667	0.1465	3	3	0.1138	856
1030	0	0.01667	-0.01667	0.1465	3	3	0.1138	856
1035	0	0.008333	-0.008333	0.1465	3	3	0.0569	856
1040	0	0.008333	-0.008333	0.1465	3	3	0.0569	856
1045	0	0.008333	-0.008333	0.1465	3	3	0.0569	856
1050	0	0.008333	-0.008333	0.1465	3	3	0.0569	856
1055	0	0.008333	-0.008333	0.1465	3	3	0.0569	856
1060	0	0.008333	-0.008333	0.1465	3	3	0.0569	856
1065	0	0.008333	-0.008333	0.1465	3	3	0.0569	856

## Sheet:   G SFM vs GS NU-9
Compare each cell mean with the other cell mean in that row
Number of families	1
Number of comparisons per family	214
Alpha	0.05
Šídák's multiple comparisons test	Mean Diff.	95.00% CI of diff.	Below threshold?	Summary	Adjusted P Value
G SFM - GS NU-9
0	0.01887	-0.5353 to 0.5730	No	ns	>0.9999
5	0.3242	-0.2300 to 0.8784	No	ns	0.9989
10	0.9787	0.4245 to 1.533	Yes	****	<0.0001
15	1.156	0.6018 to 1.710	Yes	****	<0.0001
20	0.7346	0.1804 to 1.289	Yes	***	0.0003
25	0.6441	0.08990 to 1.198	Yes	**	0.0043
30	0.7935	0.2393 to 1.348	Yes	****	<0.0001
35	0.4952	-0.05900 to 1.049	No	ns	0.1964
40	0.4413	-0.1128 to 0.9955	No	ns	0.5171
45	0.7071	0.1529 to 1.261	Yes	***	0.0006
50	0.6457	0.09149 to 1.200	Yes	**	0.0041
55	0.4529	-0.1012 to 1.007	No	ns	0.433
60	0.2757	-0.2785 to 0.8299	No	ns	>0.9999
65	0.1623	-0.3919 to 0.7164	No	ns	>0.9999
70	0.2167	-0.3375 to 0.7708	No	ns	>0.9999
75	0.2279	-0.3263 to 0.7820	No	ns	>0.9999
80	-0.1846	-0.7388 to 0.3696	No	ns	>0.9999
85	-0.1025	-0.6566 to 0.4517	No	ns	>0.9999
90	-0.1841	-0.7383 to 0.3700	No	ns	>0.9999
95	0.04564	-0.5085 to 0.5998	No	ns	>0.9999
100	0.204	-0.3502 to 0.7582	No	ns	>0.9999
105	-0.0105	-0.5647 to 0.5437	No	ns	>0.9999
110	0.5033	-0.05087 to 1.057	No	ns	0.1652
115	0.1188	-0.4353 to 0.6730	No	ns	>0.9999
120	0.113	-0.4412 to 0.6672	No	ns	>0.9999
125	0.1623	-0.3919 to 0.7165	No	ns	>0.9999
130	0.3719	-0.1823 to 0.9261	No	ns	0.9455
135	0.03534	-0.5188 to 0.5895	No	ns	>0.9999
140	0.2275	-0.3267 to 0.7817	No	ns	>0.9999
145	0.2475	-0.3067 to 0.8017	No	ns	>0.9999
150	0.1298	-0.4244 to 0.6839	No	ns	>0.9999
155	0.3664	-0.1878 to 0.9205	No	ns	0.9602
160	0.1285	-0.4257 to 0.6827	No	ns	>0.9999
165	-0.07344	-0.6276 to 0.4807	No	ns	>0.9999
170	0.005414	-0.5488 to 0.5596	No	ns	>0.9999
175	0.03456	-0.5196 to 0.5887	No	ns	>0.9999
180	-0.1358	-0.6899 to 0.4184	No	ns	>0.9999
185	0.07083	-0.4833 to 0.6250	No	ns	>0.9999
190	-0.02886	-0.5830 to 0.5253	No	ns	>0.9999
195	0.03648	-0.5177 to 0.5907	No	ns	>0.9999
200	0.2619	-0.2922 to 0.8161	No	ns	>0.9999
205	-0.036	-0.5902 to 0.5182	No	ns	>0.9999
210	0.09625	-0.4579 to 0.6504	No	ns	>0.9999
215	0.02032	-0.5339 to 0.5745	No	ns	>0.9999
220	-0.06311	-0.6173 to 0.4911	No	ns	>0.9999
225	0.0327	-0.5215 to 0.5869	No	ns	>0.9999
230	0.004712	-0.5495 to 0.5589	No	ns	>0.9999
235	-0.07166	-0.6258 to 0.4825	No	ns	>0.9999
240	0.05637	-0.4978 to 0.6105	No	ns	>0.9999
245	-0.05121	-0.6054 to 0.5030	No	ns	>0.9999
250	0.04354	-0.5106 to 0.5977	No	ns	>0.9999
255	0.08243	-0.4717 to 0.6366	No	ns	>0.9999
260	0.0144	-0.5398 to 0.5686	No	ns	>0.9999
265	-0.05051	-0.6047 to 0.5037	No	ns	>0.9999
270	-0.04843	-0.6026 to 0.5057	No	ns	>0.9999
275	-0.1731	-0.7273 to 0.3811	No	ns	>0.9999
280	-0.06666	-0.6208 to 0.4875	No	ns	>0.9999
285	-0.0408	-0.5950 to 0.5134	No	ns	>0.9999
290	-0.03104	-0.5852 to 0.5231	No	ns	>0.9999
295	-0.02605	-0.5802 to 0.5281	No	ns	>0.9999
300	0.02224	-0.5319 to 0.5764	No	ns	>0.9999
305	-0.0005123	-0.5547 to 0.5537	No	ns	>0.9999
310	-0.01624	-0.5704 to 0.5379	No	ns	>0.9999
315	0.03834	-0.5158 to 0.5925	No	ns	>0.9999
320	0.03497	-0.5192 to 0.5891	No	ns	>0.9999
325	0.09507	-0.4591 to 0.6492	No	ns	>0.9999
330	-0.01631	-0.5705 to 0.5379	No	ns	>0.9999
335	0.04758	-0.5066 to 0.6017	No	ns	>0.9999
340	-0.001035	-0.5552 to 0.5531	No	ns	>0.9999
345	0.0003535	-0.5538 to 0.5545	No	ns	>0.9999
350	-0.003455	-0.5576 to 0.5507	No	ns	>0.9999
355	-0.0104	-0.5646 to 0.5438	No	ns	>0.9999
360	-0.0156	-0.5698 to 0.5386	No	ns	>0.9999
365	-0.02115	-0.5753 to 0.5330	No	ns	>0.9999
370	0.00393	-0.5502 to 0.5581	No	ns	>0.9999
375	0.01782	-0.5364 to 0.5720	No	ns	>0.9999
380	0.01087	-0.5433 to 0.5650	No	ns	>0.9999
385	0.02762	-0.5265 to 0.5818	No	ns	>0.9999
390	0.01373	-0.5404 to 0.5679	No	ns	>0.9999
395	0.01512	-0.5390 to 0.5693	No	ns	>0.9999
400	0.02325	-0.5309 to 0.5774	No	ns	>0.9999
405	0.02325	-0.5309 to 0.5774	No	ns	>0.9999
410	0.01631	-0.5379 to 0.5705	No	ns	>0.9999
415	-0.008333	-0.5625 to 0.5458	No	ns	>0.9999
420	-0.008333	-0.5625 to 0.5458	No	ns	>0.9999
425	-0.008333	-0.5625 to 0.5458	No	ns	>0.9999
430	-0.008333	-0.5625 to 0.5458	No	ns	>0.9999
435	-0.008333	-0.5625 to 0.5458	No	ns	>0.9999
440	-0.008333	-0.5625 to 0.5458	No	ns	>0.9999
445	-0.008333	-0.5625 to 0.5458	No	ns	>0.9999
450	-0.008333	-0.5625 to 0.5458	No	ns	>0.9999
455	-0.008333	-0.5625 to 0.5458	No	ns	>0.9999
460	-0.008333	-0.5625 to 0.5458	No	ns	>0.9999
465	-0.008333	-0.5625 to 0.5458	No	ns	>0.9999
470	-0.008333	-0.5625 to 0.5458	No	ns	>0.9999
475	-0.008333	-0.5625 to 0.5458	No	ns	>0.9999
480	-0.008333	-0.5625 to 0.5458	No	ns	>0.9999
485	-0.008333	-0.5625 to 0.5458	No	ns	>0.9999
490	-0.008333	-0.5625 to 0.5458	No	ns	>0.9999
495	-0.008333	-0.5625 to 0.5458	No	ns	>0.9999
500	-0.008333	-0.5625 to 0.5458	No	ns	>0.9999
505	-0.008333	-0.5625 to 0.5458	No	ns	>0.9999
510	-0.008333	-0.5625 to 0.5458	No	ns	>0.9999
515	-0.008333	-0.5625 to 0.5458	No	ns	>0.9999
520	-0.008333	-0.5625 to 0.5458	No	ns	>0.9999
525	-0.008333	-0.5625 to 0.5458	No	ns	>0.9999
530	-0.008333	-0.5625 to 0.5458	No	ns	>0.9999
535	-0.008333	-0.5625 to 0.5458	No	ns	>0.9999
540	-0.008333	-0.5625 to 0.5458	No	ns	>0.9999
545	-0.008333	-0.5625 to 0.5458	No	ns	>0.9999
550	-0.008333	-0.5625 to 0.5458	No	ns	>0.9999
555	-0.008333	-0.5625 to 0.5458	No	ns	>0.9999
560	-0.008333	-0.5625 to 0.5458	No	ns	>0.9999
565	-0.008333	-0.5625 to 0.5458	No	ns	>0.9999
570	-0.008333	-0.5625 to 0.5458	No	ns	>0.9999
575	-0.008333	-0.5625 to 0.5458	No	ns	>0.9999
580	-0.008333	-0.5625 to 0.5458	No	ns	>0.9999
585	-0.008333	-0.5625 to 0.5458	No	ns	>0.9999
590	-0.008333	-0.5625 to 0.5458	No	ns	>0.9999
595	-0.008333	-0.5625 to 0.5458	No	ns	>0.9999
600	-0.008333	-0.5625 to 0.5458	No	ns	>0.9999
605	-0.008333	-0.5625 to 0.5458	No	ns	>0.9999
610	-0.008333	-0.5625 to 0.5458	No	ns	>0.9999
615	-0.008333	-0.5625 to 0.5458	No	ns	>0.9999
620	-0.008333	-0.5625 to 0.5458	No	ns	>0.9999
625	-0.008333	-0.5625 to 0.5458	No	ns	>0.9999
630	-0.008333	-0.5625 to 0.5458	No	ns	>0.9999
635	-0.008333	-0.5625 to 0.5458	No	ns	>0.9999
640	-0.008333	-0.5625 to 0.5458	No	ns	>0.9999
645	-0.008333	-0.5625 to 0.5458	No	ns	>0.9999
650	-0.01667	-0.5708 to 0.5375	No	ns	>0.9999
655	-0.01667	-0.5708 to 0.5375	No	ns	>0.9999
660	-0.01667	-0.5708 to 0.5375	No	ns	>0.9999
665	-0.025	-0.5792 to 0.5292	No	ns	>0.9999
670	-0.03333	-0.5875 to 0.5208	No	ns	>0.9999
675	-0.03333	-0.5875 to 0.5208	No	ns	>0.9999
680	-0.03333	-0.5875 to 0.5208	No	ns	>0.9999
685	-0.03333	-0.5875 to 0.5208	No	ns	>0.9999
690	-0.01667	-0.5708 to 0.5375	No	ns	>0.9999
695	-0.008333	-0.5625 to 0.5458	No	ns	>0.9999
700	-0.025	-0.5792 to 0.5292	No	ns	>0.9999
705	-0.03333	-0.5875 to 0.5208	No	ns	>0.9999
710	-0.03333	-0.5875 to 0.5208	No	ns	>0.9999
715	-0.025	-0.5792 to 0.5292	No	ns	>0.9999
720	-0.025	-0.5792 to 0.5292	No	ns	>0.9999
725	-0.025	-0.5792 to 0.5292	No	ns	>0.9999
730	-0.008333	-0.5625 to 0.5458	No	ns	>0.9999
735	-0.008333	-0.5625 to 0.5458	No	ns	>0.9999
740	-0.008333	-0.5625 to 0.5458	No	ns	>0.9999
745	-0.008333	-0.5625 to 0.5458	No	ns	>0.9999
750	-0.008333	-0.5625 to 0.5458	No	ns	>0.9999
755	-0.008333	-0.5625 to 0.5458	No	ns	>0.9999
760	-0.008333	-0.5625 to 0.5458	No	ns	>0.9999
765	-0.008333	-0.5625 to 0.5458	No	ns	>0.9999
770	-0.008333	-0.5625 to 0.5458	No	ns	>0.9999
775	-0.008333	-0.5625 to 0.5458	No	ns	>0.9999
780	-0.008333	-0.5625 to 0.5458	No	ns	>0.9999
785	-0.008333	-0.5625 to 0.5458	No	ns	>0.9999
790	-0.008333	-0.5625 to 0.5458	No	ns	>0.9999
795	-0.008333	-0.5625 to 0.5458	No	ns	>0.9999
800	-0.008333	-0.5625 to 0.5458	No	ns	>0.9999
805	-0.008333	-0.5625 to 0.5458	No	ns	>0.9999
810	-0.008333	-0.5625 to 0.5458	No	ns	>0.9999
815	-0.008333	-0.5625 to 0.5458	No	ns	>0.9999
820	-0.008333	-0.5625 to 0.5458	No	ns	>0.9999
825	-0.008333	-0.5625 to 0.5458	No	ns	>0.9999
830	-0.008333	-0.5625 to 0.5458	No	ns	>0.9999
835	-0.008333	-0.5625 to 0.5458	No	ns	>0.9999
840	-0.008333	-0.5625 to 0.5458	No	ns	>0.9999
845	-0.008333	-0.5625 to 0.5458	No	ns	>0.9999
850	-0.008333	-0.5625 to 0.5458	No	ns	>0.9999
855	-0.008333	-0.5625 to 0.5458	No	ns	>0.9999
860	-0.008333	-0.5625 to 0.5458	No	ns	>0.9999
865	-0.008333	-0.5625 to 0.5458	No	ns	>0.9999
870	-0.008333	-0.5625 to 0.5458	No	ns	>0.9999
875	-0.01667	-0.5708 to 0.5375	No	ns	>0.9999
880	-0.01667	-0.5708 to 0.5375	No	ns	>0.9999
885	-0.008333	-0.5625 to 0.5458	No	ns	>0.9999
890	-0.008333	-0.5625 to 0.5458	No	ns	>0.9999
895	-0.008333	-0.5625 to 0.5458	No	ns	>0.9999
900	-0.008333	-0.5625 to 0.5458	No	ns	>0.9999
905	-0.008333	-0.5625 to 0.5458	No	ns	>0.9999
910	-0.008333	-0.5625 to 0.5458	No	ns	>0.9999
915	-0.008333	-0.5625 to 0.5458	No	ns	>0.9999
920	-0.008333	-0.5625 to 0.5458	No	ns	>0.9999
925	-0.008333	-0.5625 to 0.5458	No	ns	>0.9999
930	-0.008333	-0.5625 to 0.5458	No	ns	>0.9999
935	-0.008333	-0.5625 to 0.5458	No	ns	>0.9999
940	-0.008333	-0.5625 to 0.5458	No	ns	>0.9999
945	-0.008333	-0.5625 to 0.5458	No	ns	>0.9999
950	-0.03333	-0.5875 to 0.5208	No	ns	>0.9999
955	-0.04167	-0.5958 to 0.5125	No	ns	>0.9999
960	-0.025	-0.5792 to 0.5292	No	ns	>0.9999
965	-0.025	-0.5792 to 0.5292	No	ns	>0.9999
970	-0.025	-0.5792 to 0.5292	No	ns	>0.9999
975	-0.01667	-0.5708 to 0.5375	No	ns	>0.9999
980	-0.01667	-0.5708 to 0.5375	No	ns	>0.9999
985	-0.01667	-0.5708 to 0.5375	No	ns	>0.9999
990	-0.008333	-0.5625 to 0.5458	No	ns	>0.9999
995	-0.008333	-0.5625 to 0.5458	No	ns	>0.9999
1000	-0.008333	-0.5625 to 0.5458	No	ns	>0.9999
1005	-0.008333	-0.5625 to 0.5458	No	ns	>0.9999
1010	-0.008333	-0.5625 to 0.5458	No	ns	>0.9999
1015	-0.01667	-0.5708 to 0.5375	No	ns	>0.9999
1020	-0.01667	-0.5708 to 0.5375	No	ns	>0.9999
1025	-0.01667	-0.5708 to 0.5375	No	ns	>0.9999
1030	-0.01667	-0.5708 to 0.5375	No	ns	>0.9999
1035	-0.008333	-0.5625 to 0.5458	No	ns	>0.9999
1040	-0.008333	-0.5625 to 0.5458	No	ns	>0.9999
1045	-0.008333	-0.5625 to 0.5458	No	ns	>0.9999
1050	-0.008333	-0.5625 to 0.5458	No	ns	>0.9999
1055	-0.008333	-0.5625 to 0.5458	No	ns	>0.9999
1060	-0.008333	-0.5625 to 0.5458	No	ns	>0.9999
1065	-0.008333	-0.5625 to 0.5458	No	ns	>0.9999
Test details	Mean 1	Mean 2	Mean Diff.	SE of diff.	N1	N2	t	DF
G SFM - GS NU-9
0	1.794	1.775	0.01887	0.1502	3	3	0.1256	856
5	2.699	2.375	0.3242	0.1502	3	3	2.158	856
10	4.639	3.66	0.9787	0.1502	3	3	6.514	856
15	5.371	4.215	1.156	0.1502	3	3	7.695	856
20	5.158	4.424	0.7346	0.1502	3	3	4.889	856
25	4.816	4.171	0.6441	0.1502	3	3	4.287	856
30	4.597	3.804	0.7935	0.1502	3	3	5.281	856
35	4.274	3.779	0.4952	0.1502	3	3	3.296	856
40	4.128	3.686	0.4413	0.1502	3	3	2.938	856
45	4.15	3.443	0.7071	0.1502	3	3	4.707	856
50	4.072	3.427	0.6457	0.1502	3	3	4.298	856
55	3.782	3.329	0.4529	0.1502	3	3	3.015	856
60	3.735	3.459	0.2757	0.1502	3	3	1.835	856
65	3.512	3.35	0.1623	0.1502	3	3	1.08	856
70	3.705	3.488	0.2167	0.1502	3	3	1.442	856
75	3.554	3.326	0.2279	0.1502	3	3	1.517	856
80	3.504	3.688	-0.1846	0.1502	3	3	1.229	856
85	3.441	3.543	-0.1025	0.1502	3	3	0.682	856
90	3.262	3.446	-0.1841	0.1502	3	3	1.226	856
95	3.304	3.258	0.04564	0.1502	3	3	0.3038	856
100	3.479	3.275	0.204	0.1502	3	3	1.358	856
105	3.293	3.304	-0.0105	0.1502	3	3	0.06986	856
110	3.612	3.109	0.5033	0.1502	3	3	3.35	856
115	3.412	3.293	0.1188	0.1502	3	3	0.7909	856
120	3.331	3.218	0.113	0.1502	3	3	0.7521	856
125	3.061	2.899	0.1623	0.1502	3	3	1.08	856
130	3.151	2.779	0.3719	0.1502	3	3	2.475	856
135	2.846	2.811	0.03534	0.1502	3	3	0.2352	856
140	2.739	2.512	0.2275	0.1502	3	3	1.514	856
145	2.592	2.345	0.2475	0.1502	3	3	1.647	856
150	2.444	2.315	0.1298	0.1502	3	3	0.8636	856
155	2.25	1.884	0.3664	0.1502	3	3	2.439	856
160	2.034	1.906	0.1285	0.1502	3	3	0.8555	856
165	1.745	1.818	-0.07344	0.1502	3	3	0.4888	856
170	1.703	1.697	0.005414	0.1502	3	3	0.03604	856
175	1.631	1.596	0.03456	0.1502	3	3	0.23	856
180	1.4	1.535	-0.1358	0.1502	3	3	0.9036	856
185	1.395	1.325	0.07083	0.1502	3	3	0.4714	856
190	1.324	1.352	-0.02886	0.1502	3	3	0.1921	856
195	1.126	1.09	0.03648	0.1502	3	3	0.2428	856
200	1.316	1.054	0.2619	0.1502	3	3	1.744	856
205	0.9365	0.9725	-0.036	0.1502	3	3	0.2396	856
210	0.9806	0.8843	0.09625	0.1502	3	3	0.6407	856
215	0.9278	0.9075	0.02032	0.1502	3	3	0.1352	856
220	0.806	0.8691	-0.06311	0.1502	3	3	0.4201	856
225	0.764	0.7313	0.0327	0.1502	3	3	0.2177	856
230	0.7143	0.7096	0.004712	0.1502	3	3	0.03137	856
235	0.5627	0.6343	-0.07166	0.1502	3	3	0.477	856
240	0.5335	0.4771	0.05637	0.1502	3	3	0.3752	856
245	0.4249	0.4761	-0.05121	0.1502	3	3	0.3409	856
250	0.4409	0.3973	0.04354	0.1502	3	3	0.2898	856
255	0.4797	0.3973	0.08243	0.1502	3	3	0.5487	856
260	0.3888	0.3744	0.0144	0.1502	3	3	0.09583	856
265	0.3291	0.3796	-0.05051	0.1502	3	3	0.3362	856
270	0.3624	0.4108	-0.04843	0.1502	3	3	0.3224	856
275	0.3013	0.4744	-0.1731	0.1502	3	3	1.152	856
280	0.2933	0.36	-0.06666	0.1502	3	3	0.4437	856
285	0.2517	0.2925	-0.0408	0.1502	3	3	0.2716	856
290	0.2353	0.2664	-0.03104	0.1502	3	3	0.2066	856
295	0.2239	0.2499	-0.02605	0.1502	3	3	0.1734	856
300	0.2461	0.2239	0.02224	0.1502	3	3	0.148	856
305	0.1892	0.1897	-0.0005123	0.1502	3	3	0.00341	856
310	0.1947	0.211	-0.01624	0.1502	3	3	0.1081	856
315	0.1753	0.1369	0.03834	0.1502	3	3	0.2552	856
320	0.1454	0.1105	0.03497	0.1502	3	3	0.2328	856
325	0.1895	0.0944	0.09507	0.1502	3	3	0.6328	856
330	0.1114	0.1277	-0.01631	0.1502	3	3	0.1086	856
335	0.1253	0.07774	0.04758	0.1502	3	3	0.3167	856
340	0.0767	0.07774	-0.001035	0.1502	3	3	0.006892	856
345	0.07809	0.07774	0.0003535	0.1502	3	3	0.002353	856
350	0.06595	0.0694	-0.003455	0.1502	3	3	0.023	856
355	0.05067	0.06107	-0.0104	0.1502	3	3	0.06922	856
360	0.04547	0.06107	-0.0156	0.1502	3	3	0.1038	856
365	0.03159	0.05274	-0.02115	0.1502	3	3	0.1408	856
370	0.03853	0.0346	0.00393	0.1502	3	3	0.02616	856
375	0.05242	0.0346	0.01782	0.1502	3	3	0.1186	856
380	0.04547	0.0346	0.01087	0.1502	3	3	0.07238	856
385	0.05242	0.0248	0.02762	0.1502	3	3	0.1839	856
390	0.03853	0.0248	0.01373	0.1502	3	3	0.09141	856
395	0.03159	0.01646	0.01512	0.1502	3	3	0.1007	856
400	0.03159	0.008333	0.02325	0.1502	3	3	0.1548	856
405	0.03159	0.008333	0.02325	0.1502	3	3	0.1548	856
410	0.02464	0.008333	0.01631	0.1502	3	3	0.1086	856
415	0	0.008333	-0.008333	0.1502	3	3	0.05547	856
420	0	0.008333	-0.008333	0.1502	3	3	0.05547	856
425	0	0.008333	-0.008333	0.1502	3	3	0.05547	856
430	0	0.008333	-0.008333	0.1502	3	3	0.05547	856
435	0	0.008333	-0.008333	0.1502	3	3	0.05547	856
440	0	0.008333	-0.008333	0.1502	3	3	0.05547	856
445	0	0.008333	-0.008333	0.1502	3	3	0.05547	856
450	0	0.008333	-0.008333	0.1502	3	3	0.05547	856
455	0	0.008333	-0.008333	0.1502	3	3	0.05547	856
460	0	0.008333	-0.008333	0.1502	3	3	0.05547	856
465	0	0.008333	-0.008333	0.1502	3	3	0.05547	856
470	0	0.008333	-0.008333	0.1502	3	3	0.05547	856
475	0	0.008333	-0.008333	0.1502	3	3	0.05547	856
480	0	0.008333	-0.008333	0.1502	3	3	0.05547	856
485	0	0.008333	-0.008333	0.1502	3	3	0.05547	856
490	0	0.008333	-0.008333	0.1502	3	3	0.05547	856
495	0	0.008333	-0.008333	0.1502	3	3	0.05547	856
500	0	0.008333	-0.008333	0.1502	3	3	0.05547	856
505	0	0.008333	-0.008333	0.1502	3	3	0.05547	856
510	0	0.008333	-0.008333	0.1502	3	3	0.05547	856
515	0	0.008333	-0.008333	0.1502	3	3	0.05547	856
520	0	0.008333	-0.008333	0.1502	3	3	0.05547	856
525	0	0.008333	-0.008333	0.1502	3	3	0.05547	856
530	0	0.008333	-0.008333	0.1502	3	3	0.05547	856
535	0	0.008333	-0.008333	0.1502	3	3	0.05547	856
540	0	0.008333	-0.008333	0.1502	3	3	0.05547	856
545	0	0.008333	-0.008333	0.1502	3	3	0.05547	856
550	0	0.008333	-0.008333	0.1502	3	3	0.05547	856
555	0	0.008333	-0.008333	0.1502	3	3	0.05547	856
560	0	0.008333	-0.008333	0.1502	3	3	0.05547	856
565	0	0.008333	-0.008333	0.1502	3	3	0.05547	856
570	0	0.008333	-0.008333	0.1502	3	3	0.05547	856
575	0	0.008333	-0.008333	0.1502	3	3	0.05547	856
580	0	0.008333	-0.008333	0.1502	3	3	0.05547	856
585	0	0.008333	-0.008333	0.1502	3	3	0.05547	856
590	0	0.008333	-0.008333	0.1502	3	3	0.05547	856
595	0	0.008333	-0.008333	0.1502	3	3	0.05547	856
600	0	0.008333	-0.008333	0.1502	3	3	0.05547	856
605	0	0.008333	-0.008333	0.1502	3	3	0.05547	856
610	0	0.008333	-0.008333	0.1502	3	3	0.05547	856
615	0	0.008333	-0.008333	0.1502	3	3	0.05547	856
620	0	0.008333	-0.008333	0.1502	3	3	0.05547	856
625	0	0.008333	-0.008333	0.1502	3	3	0.05547	856
630	0	0.008333	-0.008333	0.1502	3	3	0.05547	856
635	0	0.008333	-0.008333	0.1502	3	3	0.05547	856
640	0	0.008333	-0.008333	0.1502	3	3	0.05547	856
645	0	0.008333	-0.008333	0.1502	3	3	0.05547	856
650	0	0.01667	-0.01667	0.1502	3	3	0.1109	856
655	0	0.01667	-0.01667	0.1502	3	3	0.1109	856
660	0	0.01667	-0.01667	0.1502	3	3	0.1109	856
665	0	0.025	-0.025	0.1502	3	3	0.1664	856
670	0	0.03333	-0.03333	0.1502	3	3	0.2219	856
675	0	0.03333	-0.03333	0.1502	3	3	0.2219	856
680	0	0.03333	-0.03333	0.1502	3	3	0.2219	856
685	0	0.03333	-0.03333	0.1502	3	3	0.2219	856
690	0	0.01667	-0.01667	0.1502	3	3	0.1109	856
695	0	0.008333	-0.008333	0.1502	3	3	0.05547	856
700	0	0.025	-0.025	0.1502	3	3	0.1664	856
705	0	0.03333	-0.03333	0.1502	3	3	0.2219	856
710	0	0.03333	-0.03333	0.1502	3	3	0.2219	856
715	0	0.025	-0.025	0.1502	3	3	0.1664	856
720	0	0.025	-0.025	0.1502	3	3	0.1664	856
725	0	0.025	-0.025	0.1502	3	3	0.1664	856
730	0	0.008333	-0.008333	0.1502	3	3	0.05547	856
735	0	0.008333	-0.008333	0.1502	3	3	0.05547	856
740	0	0.008333	-0.008333	0.1502	3	3	0.05547	856
745	0	0.008333	-0.008333	0.1502	3	3	0.05547	856
750	0	0.008333	-0.008333	0.1502	3	3	0.05547	856
755	0	0.008333	-0.008333	0.1502	3	3	0.05547	856
760	0	0.008333	-0.008333	0.1502	3	3	0.05547	856
765	0	0.008333	-0.008333	0.1502	3	3	0.05547	856
770	0	0.008333	-0.008333	0.1502	3	3	0.05547	856
775	0	0.008333	-0.008333	0.1502	3	3	0.05547	856
780	0	0.008333	-0.008333	0.1502	3	3	0.05547	856
785	0	0.008333	-0.008333	0.1502	3	3	0.05547	856
790	0	0.008333	-0.008333	0.1502	3	3	0.05547	856
795	0	0.008333	-0.008333	0.1502	3	3	0.05547	856
800	0	0.008333	-0.008333	0.1502	3	3	0.05547	856
805	0	0.008333	-0.008333	0.1502	3	3	0.05547	856
810	0	0.008333	-0.008333	0.1502	3	3	0.05547	856
815	0	0.008333	-0.008333	0.1502	3	3	0.05547	856
820	0	0.008333	-0.008333	0.1502	3	3	0.05547	856
825	0	0.008333	-0.008333	0.1502	3	3	0.05547	856
830	0	0.008333	-0.008333	0.1502	3	3	0.05547	856
835	0	0.008333	-0.008333	0.1502	3	3	0.05547	856
840	0	0.008333	-0.008333	0.1502	3	3	0.05547	856
845	0	0.008333	-0.008333	0.1502	3	3	0.05547	856
850	0	0.008333	-0.008333	0.1502	3	3	0.05547	856
855	0	0.008333	-0.008333	0.1502	3	3	0.05547	856
860	0	0.008333	-0.008333	0.1502	3	3	0.05547	856
865	0	0.008333	-0.008333	0.1502	3	3	0.05547	856
870	0	0.008333	-0.008333	0.1502	3	3	0.05547	856
875	0	0.01667	-0.01667	0.1502	3	3	0.1109	856
880	0	0.01667	-0.01667	0.1502	3	3	0.1109	856
885	0	0.008333	-0.008333	0.1502	3	3	0.05547	856
890	0	0.008333	-0.008333	0.1502	3	3	0.05547	856
895	0	0.008333	-0.008333	0.1502	3	3	0.05547	856
900	0	0.008333	-0.008333	0.1502	3	3	0.05547	856
905	0	0.008333	-0.008333	0.1502	3	3	0.05547	856
910	0	0.008333	-0.008333	0.1502	3	3	0.05547	856
915	0	0.008333	-0.008333	0.1502	3	3	0.05547	856
920	0	0.008333	-0.008333	0.1502	3	3	0.05547	856
925	0	0.008333	-0.008333	0.1502	3	3	0.05547	856
930	0	0.008333	-0.008333	0.1502	3	3	0.05547	856
935	0	0.008333	-0.008333	0.1502	3	3	0.05547	856
940	0	0.008333	-0.008333	0.1502	3	3	0.05547	856
945	0	0.008333	-0.008333	0.1502	3	3	0.05547	856
950	0	0.03333	-0.03333	0.1502	3	3	0.2219	856
955	0	0.04167	-0.04167	0.1502	3	3	0.2773	856
960	0	0.025	-0.025	0.1502	3	3	0.1664	856
965	0	0.025	-0.025	0.1502	3	3	0.1664	856
970	0	0.025	-0.025	0.1502	3	3	0.1664	856
975	0	0.01667	-0.01667	0.1502	3	3	0.1109	856
980	0	0.01667	-0.01667	0.1502	3	3	0.1109	856
985	0	0.01667	-0.01667	0.1502	3	3	0.1109	856
990	0	0.008333	-0.008333	0.1502	3	3	0.05547	856
995	0	0.008333	-0.008333	0.1502	3	3	0.05547	856
1000	0	0.008333	-0.008333	0.1502	3	3	0.05547	856
1005	0	0.008333	-0.008333	0.1502	3	3	0.05547	856
1010	0	0.008333	-0.008333	0.1502	3	3	0.05547	856
1015	0	0.01667	-0.01667	0.1502	3	3	0.1109	856
1020	0	0.01667	-0.01667	0.1502	3	3	0.1109	856
1025	0	0.01667	-0.01667	0.1502	3	3	0.1109	856
1030	0	0.01667	-0.01667	0.1502	3	3	0.1109	856
1035	0	0.008333	-0.008333	0.1502	3	3	0.05547	856
1040	0	0.008333	-0.008333	0.1502	3	3	0.05547	856
1045	0	0.008333	-0.008333	0.1502	3	3	0.05547	856
1050	0	0.008333	-0.008333	0.1502	3	3	0.05547	856
1055	0	0.008333	-0.008333	0.1502	3	3	0.05547	856
1060	0	0.008333	-0.008333	0.1502	3	3	0.05547	856
1065	0	0.008333	-0.008333	0.1502	3	3	0.05547	856

## Sheet:   GS SFM vs GS Riluzole
Compare each cell mean with the other cell mean in that row
Number of families	1
Number of comparisons per family	214
Alpha	0.05
Šídák's multiple comparisons test	Mean Diff.	95.00% CI of diff.	Below threshold?	Summary	Adjusted P Value
GS SFM - GS Riluzole
0	-0.06831	-0.5614 to 0.4248	No	ns	>0.9999
5	0.3735	-0.1197 to 0.8666	No	ns	0.6815
10	1.191	0.6980 to 1.684	Yes	****	<0.0001
15	1.365	0.8720 to 1.858	Yes	****	<0.0001
20	1.342	0.8484 to 1.835	Yes	****	<0.0001
25	1.352	0.8588 to 1.845	Yes	****	<0.0001
30	1.408	0.9153 to 1.902	Yes	****	<0.0001
35	1.105	0.6114 to 1.598	Yes	****	<0.0001
40	0.9208	0.4277 to 1.414	Yes	****	<0.0001
45	0.9257	0.4325 to 1.419	Yes	****	<0.0001
50	1.016	0.5230 to 1.509	Yes	****	<0.0001
55	0.988	0.4949 to 1.481	Yes	****	<0.0001
60	0.8049	0.3117 to 1.298	Yes	****	<0.0001
65	0.8199	0.3268 to 1.313	Yes	****	<0.0001
70	0.7421	0.2490 to 1.235	Yes	****	<0.0001
75	0.8701	0.3769 to 1.363	Yes	****	<0.0001
80	0.6448	0.1516 to 1.138	Yes	***	0.0004
85	0.5552	0.06208 to 1.048	Yes	**	0.0077
90	0.8385	0.3454 to 1.332	Yes	****	<0.0001
95	0.7308	0.2377 to 1.224	Yes	****	<0.0001
100	0.3731	-0.1200 to 0.8662	No	ns	0.6845
105	0.01897	-0.4742 to 0.5121	No	ns	>0.9999
110	0.1222	-0.3709 to 0.6153	No	ns	>0.9999
115	-0.09918	-0.5923 to 0.3940	No	ns	>0.9999
120	-0.2222	-0.7154 to 0.2709	No	ns	>0.9999
125	-0.3739	-0.8670 to 0.1192	No	ns	0.6777
130	-0.4577	-0.9508 to 0.03546	No	ns	0.1295
135	-0.2754	-0.7685 to 0.2178	No	ns	0.9998
140	-0.5025	-0.9956 to -0.009365	Yes	*	0.0383
145	-0.5997	-1.093 to -0.1065	Yes	**	0.0018
150	-0.5291	-1.022 to -0.03599	Yes	*	0.0174
155	-0.5929	-1.086 to -0.09972	Yes	**	0.0022
160	-0.4769	-0.9700 to 0.01624	No	ns	0.0783
165	-0.4815	-0.9747 to 0.01163	No	ns	0.0691
170	-0.5311	-1.024 to -0.03792	Yes	*	0.0164
175	-0.5992	-1.092 to -0.1061	Yes	**	0.0018
180	-0.5518	-1.045 to -0.05863	Yes	**	0.0086
185	-0.5177	-1.011 to -0.02453	Yes	*	0.0245
190	-0.5483	-1.041 to -0.05519	Yes	**	0.0096
195	-0.4301	-0.9232 to 0.06306	No	ns	0.2501
200	-0.3647	-0.8579 to 0.1284	No	ns	0.7523
205	-0.3824	-0.8756 to 0.1107	No	ns	0.605
210	-0.2736	-0.7667 to 0.2196	No	ns	0.9999
215	-0.2532	-0.7464 to 0.2399	No	ns	>0.9999
220	-0.279	-0.7722 to 0.2141	No	ns	0.9997
225	-0.3411	-0.8342 to 0.1521	No	ns	0.9044
230	-0.3021	-0.7952 to 0.1911	No	ns	0.9946
235	-0.2557	-0.7488 to 0.2375	No	ns	>0.9999
240	-0.2047	-0.6978 to 0.2885	No	ns	>0.9999
245	-0.1548	-0.6479 to 0.3383	No	ns	>0.9999
250	-0.2358	-0.7289 to 0.2573	No	ns	>0.9999
255	-0.186	-0.6791 to 0.3072	No	ns	>0.9999
260	-0.0566	-0.5497 to 0.4365	No	ns	>0.9999
265	-0.02343	-0.5166 to 0.4697	No	ns	>0.9999
270	-0.02279	-0.5159 to 0.4703	No	ns	>0.9999
275	-0.04888	-0.5420 to 0.4443	No	ns	>0.9999
280	-0.0138	-0.5069 to 0.4793	No	ns	>0.9999
285	-0.03053	-0.5237 to 0.4626	No	ns	>0.9999
290	-0.03866	-0.5318 to 0.4545	No	ns	>0.9999
295	-0.03714	-0.5303 to 0.4560	No	ns	>0.9999
300	0.007026	-0.4861 to 0.5002	No	ns	>0.9999
305	0.007026	-0.4861 to 0.5002	No	ns	>0.9999
310	0.006609	-0.4865 to 0.4998	No	ns	>0.9999
315	0.02375	-0.4694 to 0.5169	No	ns	>0.9999
320	0.007488	-0.4857 to 0.5006	No	ns	>0.9999
325	0.007488	-0.4857 to 0.5006	No	ns	>0.9999
330	0.007488	-0.4857 to 0.5006	No	ns	>0.9999
335	0.01562	-0.4775 to 0.5088	No	ns	>0.9999
340	-0.01006	-0.5032 to 0.4831	No	ns	>0.9999
345	0.02375	-0.4694 to 0.5169	No	ns	>0.9999
350	0.02439	-0.4688 to 0.5175	No	ns	>0.9999
355	0.03252	-0.4606 to 0.5257	No	ns	>0.9999
360	0.03252	-0.4606 to 0.5257	No	ns	>0.9999
365	0.02439	-0.4688 to 0.5175	No	ns	>0.9999
370	0.02439	-0.4688 to 0.5175	No	ns	>0.9999
375	0.00813	-0.4850 to 0.5013	No	ns	>0.9999
380	0	-0.4931 to 0.4931	No	ns	>0.9999
385	0	-0.4931 to 0.4931	No	ns	>0.9999
390	0	-0.4931 to 0.4931	No	ns	>0.9999
395	0	-0.4931 to 0.4931	No	ns	>0.9999
400	0	-0.4931 to 0.4931	No	ns	>0.9999
405	0	-0.4931 to 0.4931	No	ns	>0.9999
410	0	-0.4931 to 0.4931	No	ns	>0.9999
415	0	-0.4931 to 0.4931	No	ns	>0.9999
420	0	-0.4931 to 0.4931	No	ns	>0.9999
425	0	-0.4931 to 0.4931	No	ns	>0.9999
430	0	-0.4931 to 0.4931	No	ns	>0.9999
435	0	-0.4931 to 0.4931	No	ns	>0.9999
440	0	-0.4931 to 0.4931	No	ns	>0.9999
445	0	-0.4931 to 0.4931	No	ns	>0.9999
450	0	-0.4931 to 0.4931	No	ns	>0.9999
455	0	-0.4931 to 0.4931	No	ns	>0.9999
460	0	-0.4931 to 0.4931	No	ns	>0.9999
465	0	-0.4931 to 0.4931	No	ns	>0.9999
470	0	-0.4931 to 0.4931	No	ns	>0.9999
475	0	-0.4931 to 0.4931	No	ns	>0.9999
480	0	-0.4931 to 0.4931	No	ns	>0.9999
485	0	-0.4931 to 0.4931	No	ns	>0.9999
490	0	-0.4931 to 0.4931	No	ns	>0.9999
495	0	-0.4931 to 0.4931	No	ns	>0.9999
500	0	-0.4931 to 0.4931	No	ns	>0.9999
505	0	-0.4931 to 0.4931	No	ns	>0.9999
510	0	-0.4931 to 0.4931	No	ns	>0.9999
515	0	-0.4931 to 0.4931	No	ns	>0.9999
520	0	-0.4931 to 0.4931	No	ns	>0.9999
525	0	-0.4931 to 0.4931	No	ns	>0.9999
530	0	-0.4931 to 0.4931	No	ns	>0.9999
535	0	-0.4931 to 0.4931	No	ns	>0.9999
540	0	-0.4931 to 0.4931	No	ns	>0.9999
545	0	-0.4931 to 0.4931	No	ns	>0.9999
550	0	-0.4931 to 0.4931	No	ns	>0.9999
555	0	-0.4931 to 0.4931	No	ns	>0.9999
560	0	-0.4931 to 0.4931	No	ns	>0.9999
565	0	-0.4931 to 0.4931	No	ns	>0.9999
570	0	-0.4931 to 0.4931	No	ns	>0.9999
575	0	-0.4931 to 0.4931	No	ns	>0.9999
580	0	-0.4931 to 0.4931	No	ns	>0.9999
585	0	-0.4931 to 0.4931	No	ns	>0.9999
590	0	-0.4931 to 0.4931	No	ns	>0.9999
595	0	-0.4931 to 0.4931	No	ns	>0.9999
600	0	-0.4931 to 0.4931	No	ns	>0.9999
605	0	-0.4931 to 0.4931	No	ns	>0.9999
610	0	-0.4931 to 0.4931	No	ns	>0.9999
615	0	-0.4931 to 0.4931	No	ns	>0.9999
620	0	-0.4931 to 0.4931	No	ns	>0.9999
625	0	-0.4931 to 0.4931	No	ns	>0.9999
630	0	-0.4931 to 0.4931	No	ns	>0.9999
635	0	-0.4931 to 0.4931	No	ns	>0.9999
640	0	-0.4931 to 0.4931	No	ns	>0.9999
645	0	-0.4931 to 0.4931	No	ns	>0.9999
650	0	-0.4931 to 0.4931	No	ns	>0.9999
655	0	-0.4931 to 0.4931	No	ns	>0.9999
660	0	-0.4931 to 0.4931	No	ns	>0.9999
665	0	-0.4931 to 0.4931	No	ns	>0.9999
670	0	-0.4931 to 0.4931	No	ns	>0.9999
675	0	-0.4931 to 0.4931	No	ns	>0.9999
680	0	-0.4931 to 0.4931	No	ns	>0.9999
685	0	-0.4931 to 0.4931	No	ns	>0.9999
690	0	-0.4931 to 0.4931	No	ns	>0.9999
695	0	-0.4931 to 0.4931	No	ns	>0.9999
700	0	-0.4931 to 0.4931	No	ns	>0.9999
705	0	-0.4931 to 0.4931	No	ns	>0.9999
710	0	-0.4931 to 0.4931	No	ns	>0.9999
715	0	-0.4931 to 0.4931	No	ns	>0.9999
720	0	-0.4931 to 0.4931	No	ns	>0.9999
725	0	-0.4931 to 0.4931	No	ns	>0.9999
730	0	-0.4931 to 0.4931	No	ns	>0.9999
735	0	-0.4931 to 0.4931	No	ns	>0.9999
740	0	-0.4931 to 0.4931	No	ns	>0.9999
745	0	-0.4931 to 0.4931	No	ns	>0.9999
750	0	-0.4931 to 0.4931	No	ns	>0.9999
755	0	-0.4931 to 0.4931	No	ns	>0.9999
760	0	-0.4931 to 0.4931	No	ns	>0.9999
765	0	-0.4931 to 0.4931	No	ns	>0.9999
770	0	-0.4931 to 0.4931	No	ns	>0.9999
775	0	-0.4931 to 0.4931	No	ns	>0.9999
780	0	-0.4931 to 0.4931	No	ns	>0.9999
785	0	-0.4931 to 0.4931	No	ns	>0.9999
790	0	-0.4931 to 0.4931	No	ns	>0.9999
795	0	-0.4931 to 0.4931	No	ns	>0.9999
800	0	-0.4931 to 0.4931	No	ns	>0.9999
805	0	-0.4931 to 0.4931	No	ns	>0.9999
810	0	-0.4931 to 0.4931	No	ns	>0.9999
815	0	-0.4931 to 0.4931	No	ns	>0.9999
820	0	-0.4931 to 0.4931	No	ns	>0.9999
825	0	-0.4931 to 0.4931	No	ns	>0.9999
830	0	-0.4931 to 0.4931	No	ns	>0.9999
835	0	-0.4931 to 0.4931	No	ns	>0.9999
840	0	-0.4931 to 0.4931	No	ns	>0.9999
845	0	-0.4931 to 0.4931	No	ns	>0.9999
850	0	-0.4931 to 0.4931	No	ns	>0.9999
855	0	-0.4931 to 0.4931	No	ns	>0.9999
860	0	-0.4931 to 0.4931	No	ns	>0.9999
865	0	-0.4931 to 0.4931	No	ns	>0.9999
870	0	-0.4931 to 0.4931	No	ns	>0.9999
875	0	-0.4931 to 0.4931	No	ns	>0.9999
880	0	-0.4931 to 0.4931	No	ns	>0.9999
885	0	-0.4931 to 0.4931	No	ns	>0.9999
890	0	-0.4931 to 0.4931	No	ns	>0.9999
895	0	-0.4931 to 0.4931	No	ns	>0.9999
900	0	-0.4931 to 0.4931	No	ns	>0.9999
905	0	-0.4931 to 0.4931	No	ns	>0.9999
910	0	-0.4931 to 0.4931	No	ns	>0.9999
915	0	-0.4931 to 0.4931	No	ns	>0.9999
920	0	-0.4931 to 0.4931	No	ns	>0.9999
925	0	-0.4931 to 0.4931	No	ns	>0.9999
930	0	-0.4931 to 0.4931	No	ns	>0.9999
935	0	-0.4931 to 0.4931	No	ns	>0.9999
940	0	-0.4931 to 0.4931	No	ns	>0.9999
945	0	-0.4931 to 0.4931	No	ns	>0.9999
950	0	-0.4931 to 0.4931	No	ns	>0.9999
955	0	-0.4931 to 0.4931	No	ns	>0.9999
960	0	-0.4931 to 0.4931	No	ns	>0.9999
965	0	-0.4931 to 0.4931	No	ns	>0.9999
970	0	-0.4931 to 0.4931	No	ns	>0.9999
975	0	-0.4931 to 0.4931	No	ns	>0.9999
980	0	-0.4931 to 0.4931	No	ns	>0.9999
985	0	-0.4931 to 0.4931	No	ns	>0.9999
990	0	-0.4931 to 0.4931	No	ns	>0.9999
995	0	-0.4931 to 0.4931	No	ns	>0.9999
1000	0	-0.4931 to 0.4931	No	ns	>0.9999
1005	0	-0.4931 to 0.4931	No	ns	>0.9999
1010	0	-0.4931 to 0.4931	No	ns	>0.9999
1015	0	-0.4931 to 0.4931	No	ns	>0.9999
1020	0	-0.4931 to 0.4931	No	ns	>0.9999
1025	0	-0.4931 to 0.4931	No	ns	>0.9999
1030	0	-0.4931 to 0.4931	No	ns	>0.9999
1035	0	-0.4931 to 0.4931	No	ns	>0.9999
1040	0	-0.4931 to 0.4931	No	ns	>0.9999
1045	0	-0.4931 to 0.4931	No	ns	>0.9999
1050	0	-0.4931 to 0.4931	No	ns	>0.9999
1055	0	-0.4931 to 0.4931	No	ns	>0.9999
1060	0	-0.4931 to 0.4931	No	ns	>0.9999
1065	0	-0.4931 to 0.4931	No	ns	>0.9999
Test details	Mean 1	Mean 2	Mean Diff.	SE of diff.	N1	N2	t	DF
GS SFM - GS Riluzole
0	1.722	1.79	-0.06831	0.1337	3	3	0.5109	856
5	2.592	2.219	0.3735	0.1337	3	3	2.793	856
10	4.167	2.976	1.191	0.1337	3	3	8.909	856
15	4.7	3.335	1.365	0.1337	3	3	10.21	856
20	4.597	3.256	1.342	0.1337	3	3	10.03	856
25	4.632	3.28	1.352	0.1337	3	3	10.11	856
30	4.466	3.058	1.408	0.1337	3	3	10.53	856
35	4.317	3.212	1.105	0.1337	3	3	8.262	856
40	4.114	3.193	0.9208	0.1337	3	3	6.888	856
45	3.872	2.946	0.9257	0.1337	3	3	6.924	856
50	4.013	2.996	1.016	0.1337	3	3	7.601	856
55	3.928	2.94	0.988	0.1337	3	3	7.39	856
60	3.73	2.925	0.8049	0.1337	3	3	6.02	856
65	3.739	2.919	0.8199	0.1337	3	3	6.133	856
70	3.618	2.876	0.7421	0.1337	3	3	5.551	856
75	3.737	2.866	0.8701	0.1337	3	3	6.508	856
80	3.441	2.796	0.6448	0.1337	3	3	4.823	856
85	3.271	2.716	0.5552	0.1337	3	3	4.153	856
90	3.306	2.468	0.8385	0.1337	3	3	6.272	856
95	3.162	2.431	0.7308	0.1337	3	3	5.466	856
100	2.718	2.345	0.3731	0.1337	3	3	2.791	856
105	2.492	2.473	0.01897	0.1337	3	3	0.1419	856
110	2.271	2.148	0.1222	0.1337	3	3	0.914	856
115	2.134	2.233	-0.09918	0.1337	3	3	0.7419	856
120	2.08	2.303	-0.2222	0.1337	3	3	1.662	856
125	1.673	2.046	-0.3739	0.1337	3	3	2.797	856
130	1.743	2.201	-0.4577	0.1337	3	3	3.423	856
135	1.595	1.87	-0.2754	0.1337	3	3	2.06	856
140	1.482	1.985	-0.5025	0.1337	3	3	3.759	856
145	1.118	1.718	-0.5997	0.1337	3	3	4.486	856
150	1.226	1.755	-0.5291	0.1337	3	3	3.958	856
155	1.008	1.6	-0.5929	0.1337	3	3	4.435	856
160	1.09	1.567	-0.4769	0.1337	3	3	3.567	856
165	0.8478	1.329	-0.4815	0.1337	3	3	3.602	856
170	0.683	1.214	-0.5311	0.1337	3	3	3.972	856
175	0.5834	1.183	-0.5992	0.1337	3	3	4.482	856
180	0.5423	1.094	-0.5518	0.1337	3	3	4.127	856
185	0.5432	1.061	-0.5177	0.1337	3	3	3.872	856
190	0.3847	0.933	-0.5483	0.1337	3	3	4.101	856
195	0.3751	0.8052	-0.4301	0.1337	3	3	3.217	856
200	0.3237	0.6884	-0.3647	0.1337	3	3	2.728	856
205	0.2779	0.6604	-0.3824	0.1337	3	3	2.861	856
210	0.2619	0.5355	-0.2736	0.1337	3	3	2.046	856
215	0.2044	0.4576	-0.2532	0.1337	3	3	1.894	856
220	0.1606	0.4396	-0.279	0.1337	3	3	2.087	856
225	0.1101	0.4512	-0.3411	0.1337	3	3	2.551	856
230	0.1268	0.4289	-0.3021	0.1337	3	3	2.259	856
235	0.1013	0.357	-0.2557	0.1337	3	3	1.912	856
240	0.1091	0.3137	-0.2047	0.1337	3	3	1.531	856
245	0.1074	0.2622	-0.1548	0.1337	3	3	1.158	856
250	0.05816	0.294	-0.2358	0.1337	3	3	1.764	856
255	0.06629	0.2523	-0.186	0.1337	3	3	1.391	856
260	0.08213	0.1387	-0.0566	0.1337	3	3	0.4233	856
265	0.09026	0.1137	-0.02343	0.1337	3	3	0.1753	856
270	0.074	0.0968	-0.02279	0.1337	3	3	0.1705	856
275	0.05733	0.1062	-0.04888	0.1337	3	3	0.3656	856
280	0.05733	0.07112	-0.0138	0.1337	3	3	0.1032	856
285	0.04107	0.0716	-0.03053	0.1337	3	3	0.2284	856
290	0.03294	0.0716	-0.03866	0.1337	3	3	0.2892	856
295	0.01668	0.05382	-0.03714	0.1337	3	3	0.2778	856
300	0.02481	0.01778	0.007026	0.1337	3	3	0.05256	856
305	0.02481	0.01778	0.007026	0.1337	3	3	0.05256	856
310	0.02439	0.01778	0.006609	0.1337	3	3	0.04944	856
315	0.03252	0.008772	0.02375	0.1337	3	3	0.1776	856
320	0.01626	0.008772	0.007488	0.1337	3	3	0.05601	856
325	0.01626	0.008772	0.007488	0.1337	3	3	0.05601	856
330	0.01626	0.008772	0.007488	0.1337	3	3	0.05601	856
335	0.02439	0.008772	0.01562	0.1337	3	3	0.1168	856
340	0.01626	0.02632	-0.01006	0.1337	3	3	0.07522	856
345	0.03252	0.008772	0.02375	0.1337	3	3	0.1776	856
350	0.02439	0	0.02439	0.1337	3	3	0.1824	856
355	0.03252	0	0.03252	0.1337	3	3	0.2433	856
360	0.03252	0	0.03252	0.1337	3	3	0.2433	856
365	0.02439	0	0.02439	0.1337	3	3	0.1824	856
370	0.02439	0	0.02439	0.1337	3	3	0.1824	856
375	0.00813	0	0.00813	0.1337	3	3	0.06081	856
380	0	0	0	0.1337	3	3	0	856
385	0	0	0	0.1337	3	3	0	856
390	0	0	0	0.1337	3	3	0	856
395	0	0	0	0.1337	3	3	0	856
400	0	0	0	0.1337	3	3	0	856
405	0	0	0	0.1337	3	3	0	856
410	0	0	0	0.1337	3	3	0	856
415	0	0	0	0.1337	3	3	0	856
420	0	0	0	0.1337	3	3	0	856
425	0	0	0	0.1337	3	3	0	856
430	0	0	0	0.1337	3	3	0	856
435	0	0	0	0.1337	3	3	0	856
440	0	0	0	0.1337	3	3	0	856
445	0	0	0	0.1337	3	3	0	856
450	0	0	0	0.1337	3	3	0	856
455	0	0	0	0.1337	3	3	0	856
460	0	0	0	0.1337	3	3	0	856
465	0	0	0	0.1337	3	3	0	856
470	0	0	0	0.1337	3	3	0	856
475	0	0	0	0.1337	3	3	0	856
480	0	0	0	0.1337	3	3	0	856
485	0	0	0	0.1337	3	3	0	856
490	0	0	0	0.1337	3	3	0	856
495	0	0	0	0.1337	3	3	0	856
500	0	0	0	0.1337	3	3	0	856
505	0	0	0	0.1337	3	3	0	856
510	0	0	0	0.1337	3	3	0	856
515	0	0	0	0.1337	3	3	0	856
520	0	0	0	0.1337	3	3	0	856
525	0	0	0	0.1337	3	3	0	856
530	0	0	0	0.1337	3	3	0	856
535	0	0	0	0.1337	3	3	0	856
540	0	0	0	0.1337	3	3	0	856
545	0	0	0	0.1337	3	3	0	856
550	0	0	0	0.1337	3	3	0	856
555	0	0	0	0.1337	3	3	0	856
560	0	0	0	0.1337	3	3	0	856
565	0	0	0	0.1337	3	3	0	856
570	0	0	0	0.1337	3	3	0	856
575	0	0	0	0.1337	3	3	0	856
580	0	0	0	0.1337	3	3	0	856
585	0	0	0	0.1337	3	3	0	856
590	0	0	0	0.1337	3	3	0	856
595	0	0	0	0.1337	3	3	0	856
600	0	0	0	0.1337	3	3	0	856
605	0	0	0	0.1337	3	3	0	856
610	0	0	0	0.1337	3	3	0	856
615	0	0	0	0.1337	3	3	0	856
620	0	0	0	0.1337	3	3	0	856
625	0	0	0	0.1337	3	3	0	856
630	0	0	0	0.1337	3	3	0	856
635	0	0	0	0.1337	3	3	0	856
640	0	0	0	0.1337	3	3	0	856
645	0	0	0	0.1337	3	3	0	856
650	0	0	0	0.1337	3	3	0	856
655	0	0	0	0.1337	3	3	0	856
660	0	0	0	0.1337	3	3	0	856
665	0	0	0	0.1337	3	3	0	856
670	0	0	0	0.1337	3	3	0	856
675	0	0	0	0.1337	3	3	0	856
680	0	0	0	0.1337	3	3	0	856
685	0	0	0	0.1337	3	3	0	856
690	0	0	0	0.1337	3	3	0	856
695	0	0	0	0.1337	3	3	0	856
700	0	0	0	0.1337	3	3	0	856
705	0	0	0	0.1337	3	3	0	856
710	0	0	0	0.1337	3	3	0	856
715	0	0	0	0.1337	3	3	0	856
720	0	0	0	0.1337	3	3	0	856
725	0	0	0	0.1337	3	3	0	856
730	0	0	0	0.1337	3	3	0	856
735	0	0	0	0.1337	3	3	0	856
740	0	0	0	0.1337	3	3	0	856
745	0	0	0	0.1337	3	3	0	856
750	0	0	0	0.1337	3	3	0	856
755	0	0	0	0.1337	3	3	0	856
760	0	0	0	0.1337	3	3	0	856
765	0	0	0	0.1337	3	3	0	856
770	0	0	0	0.1337	3	3	0	856
775	0	0	0	0.1337	3	3	0	856
780	0	0	0	0.1337	3	3	0	856
785	0	0	0	0.1337	3	3	0	856
790	0	0	0	0.1337	3	3	0	856
795	0	0	0	0.1337	3	3	0	856
800	0	0	0	0.1337	3	3	0	856
805	0	0	0	0.1337	3	3	0	856
810	0	0	0	0.1337	3	3	0	856
815	0	0	0	0.1337	3	3	0	856
820	0	0	0	0.1337	3	3	0	856
825	0	0	0	0.1337	3	3	0	856
830	0	0	0	0.1337	3	3	0	856
835	0	0	0	0.1337	3	3	0	856
840	0	0	0	0.1337	3	3	0	856
845	0	0	0	0.1337	3	3	0	856
850	0	0	0	0.1337	3	3	0	856
855	0	0	0	0.1337	3	3	0	856
860	0	0	0	0.1337	3	3	0	856
865	0	0	0	0.1337	3	3	0	856
870	0	0	0	0.1337	3	3	0	856
875	0	0	0	0.1337	3	3	0	856
880	0	0	0	0.1337	3	3	0	856
885	0	0	0	0.1337	3	3	0	856
890	0	0	0	0.1337	3	3	0	856
895	0	0	0	0.1337	3	3	0	856
900	0	0	0	0.1337	3	3	0	856
905	0	0	0	0.1337	3	3	0	856
910	0	0	0	0.1337	3	3	0	856
915	0	0	0	0.1337	3	3	0	856
920	0	0	0	0.1337	3	3	0	856
925	0	0	0	0.1337	3	3	0	856
930	0	0	0	0.1337	3	3	0	856
935	0	0	0	0.1337	3	3	0	856
940	0	0	0	0.1337	3	3	0	856
945	0	0	0	0.1337	3	3	0	856
950	0	0	0	0.1337	3	3	0	856
955	0	0	0	0.1337	3	3	0	856
960	0	0	0	0.1337	3	3	0	856
965	0	0	0	0.1337	3	3	0	856
970	0	0	0	0.1337	3	3	0	856
975	0	0	0	0.1337	3	3	0	856
980	0	0	0	0.1337	3	3	0	856
985	0	0	0	0.1337	3	3	0	856
990	0	0	0	0.1337	3	3	0	856
995	0	0	0	0.1337	3	3	0	856
1000	0	0	0	0.1337	3	3	0	856
1005	0	0	0	0.1337	3	3	0	856
1010	0	0	0	0.1337	3	3	0	856
1015	0	0	0	0.1337	3	3	0	856
1020	0	0	0	0.1337	3	3	0	856
1025	0	0	0	0.1337	3	3	0	856
1030	0	0	0	0.1337	3	3	0	856
1035	0	0	0	0.1337	3	3	0	856
1040	0	0	0	0.1337	3	3	0	856
1045	0	0	0	0.1337	3	3	0	856
1050	0	0	0	0.1337	3	3	0	856
1055	0	0	0	0.1337	3	3	0	856
1060	0	0	0	0.1337	3	3	0	856
1065	0	0	0	0.1337	3	3	0	856

## Sheet:   GS SFM vs GS Edaravone
Compare each cell mean with the other cell mean in that row
Number of families	1
Number of comparisons per family	214
Alpha	0.05
Šídák's multiple comparisons test	Mean Diff.	95.00% CI of diff.	Below threshold?	Summary	Adjusted P Value
GS SFM - GS Edaravone
0	-0.03126	-0.5974 to 0.5349	No	ns	>0.9999
5	-0.09	-0.6562 to 0.4762	No	ns	>0.9999
10	0.2146	-0.3516 to 0.7807	No	ns	>0.9999
15	-0.06702	-0.6332 to 0.4991	No	ns	>0.9999
20	-0.1982	-0.7644 to 0.3680	No	ns	>0.9999
25	-0.09097	-0.6571 to 0.4752	No	ns	>0.9999
30	0.238	-0.3282 to 0.8042	No	ns	>0.9999
35	0.5211	-0.04510 to 1.087	No	ns	0.1425
40	0.2031	-0.3631 to 0.7693	No	ns	>0.9999
45	0.1621	-0.4041 to 0.7282	No	ns	>0.9999
50	0.4193	-0.1469 to 0.9854	No	ns	0.7486
55	0.4433	-0.1229 to 1.009	No	ns	0.5736
60	0.3613	-0.2048 to 0.9275	No	ns	0.9827
65	0.2808	-0.2853 to 0.8470	No	ns	>0.9999
70	0.3633	-0.2029 to 0.9294	No	ns	0.9802
75	0.4265	-0.1397 to 0.9927	No	ns	0.6979
80	0.1522	-0.4139 to 0.7184	No	ns	>0.9999
85	0.003534	-0.5626 to 0.5697	No	ns	>0.9999
90	0.2101	-0.3561 to 0.7762	No	ns	>0.9999
95	0.3915	-0.1746 to 0.9577	No	ns	0.9046
100	0.05823	-0.5079 to 0.6244	No	ns	>0.9999
105	-0.2188	-0.7850 to 0.3473	No	ns	>0.9999
110	-0.2073	-0.7735 to 0.3588	No	ns	>0.9999
115	-0.2364	-0.8026 to 0.3298	No	ns	>0.9999
120	-0.2759	-0.8420 to 0.2903	No	ns	>0.9999
125	-0.6862	-1.252 to -0.1201	Yes	**	0.0019
130	-0.5158	-1.082 to 0.05040	No	ns	0.1598
135	-0.4221	-0.9883 to 0.1440	No	ns	0.7288
140	-0.3669	-0.9331 to 0.1992	No	ns	0.9747
145	-0.8278	-1.394 to -0.2617	Yes	****	<0.0001
150	-0.7184	-1.285 to -0.1522	Yes	***	0.0007
155	-0.8655	-1.432 to -0.2993	Yes	****	<0.0001
160	-0.7329	-1.299 to -0.1668	Yes	***	0.0005
165	-0.9075	-1.474 to -0.3414	Yes	****	<0.0001
170	-1.202	-1.768 to -0.6356	Yes	****	<0.0001
175	-1.379	-1.945 to -0.8128	Yes	****	<0.0001
180	-1.064	-1.630 to -0.4982	Yes	****	<0.0001
185	-0.9888	-1.555 to -0.4227	Yes	****	<0.0001
190	-1.111	-1.677 to -0.5447	Yes	****	<0.0001
195	-0.9227	-1.489 to -0.3566	Yes	****	<0.0001
200	-0.8108	-1.377 to -0.2446	Yes	****	<0.0001
205	-0.743	-1.309 to -0.1769	Yes	***	0.0003
210	-0.6979	-1.264 to -0.1317	Yes	**	0.0013
215	-0.7402	-1.306 to -0.1741	Yes	***	0.0004
220	-0.6334	-1.200 to -0.06721	Yes	**	0.0086
225	-0.625	-1.191 to -0.05882	Yes	*	0.0108
230	-0.5379	-1.104 to 0.02831	No	ns	0.098
235	-0.6226	-1.189 to -0.05640	Yes	*	0.0116
240	-0.5447	-1.111 to 0.02143	No	ns	0.0836
245	-0.4024	-0.9686 to 0.1638	No	ns	0.8525
250	-0.4619	-1.028 to 0.1043	No	ns	0.4389
255	-0.342	-0.9081 to 0.2242	No	ns	0.9966
260	-0.2904	-0.8566 to 0.2757	No	ns	>0.9999
265	-0.2184	-0.7846 to 0.3478	No	ns	>0.9999
270	-0.2617	-0.8278 to 0.3045	No	ns	>0.9999
275	-0.1908	-0.7570 to 0.3753	No	ns	>0.9999
280	-0.2649	-0.8311 to 0.3013	No	ns	>0.9999
285	-0.1997	-0.7658 to 0.3665	No	ns	>0.9999
290	-0.1874	-0.7536 to 0.3787	No	ns	>0.9999
295	-0.1833	-0.7495 to 0.3828	No	ns	>0.9999
300	-0.2419	-0.8080 to 0.3243	No	ns	>0.9999
305	-0.178	-0.7441 to 0.3882	No	ns	>0.9999
310	-0.1784	-0.7446 to 0.3878	No	ns	>0.9999
315	-0.1703	-0.7364 to 0.3959	No	ns	>0.9999
320	-0.1967	-0.7629 to 0.3695	No	ns	>0.9999
325	-0.205	-0.7712 to 0.3611	No	ns	>0.9999
330	-0.1513	-0.7175 to 0.4148	No	ns	>0.9999
335	-0.09783	-0.6640 to 0.4683	No	ns	>0.9999
340	-0.09578	-0.6619 to 0.4704	No	ns	>0.9999
345	-0.07859	-0.6448 to 0.4876	No	ns	>0.9999
350	-0.07839	-0.6446 to 0.4878	No	ns	>0.9999
355	-0.07026	-0.6364 to 0.4959	No	ns	>0.9999
360	-0.04526	-0.6114 to 0.5209	No	ns	>0.9999
365	-0.03487	-0.6010 to 0.5313	No	ns	>0.9999
370	-0.03487	-0.6010 to 0.5313	No	ns	>0.9999
375	-0.0428	-0.6090 to 0.5234	No	ns	>0.9999
380	-0.05926	-0.6254 to 0.5069	No	ns	>0.9999
385	-0.04259	-0.6088 to 0.5236	No	ns	>0.9999
390	-0.03426	-0.6004 to 0.5319	No	ns	>0.9999
395	-0.03426	-0.6004 to 0.5319	No	ns	>0.9999
400	-0.03426	-0.6004 to 0.5319	No	ns	>0.9999
405	-0.02593	-0.5921 to 0.5402	No	ns	>0.9999
410	-0.02593	-0.5921 to 0.5402	No	ns	>0.9999
415	-0.02593	-0.5921 to 0.5402	No	ns	>0.9999
420	-0.02593	-0.5921 to 0.5402	No	ns	>0.9999
425	-0.008333	-0.5745 to 0.5578	No	ns	>0.9999
430	-0.008333	-0.5745 to 0.5578	No	ns	>0.9999
435	-0.008333	-0.5745 to 0.5578	No	ns	>0.9999
440	-0.008333	-0.5745 to 0.5578	No	ns	>0.9999
445	-0.008333	-0.5745 to 0.5578	No	ns	>0.9999
450	-0.008333	-0.5745 to 0.5578	No	ns	>0.9999
455	-0.008333	-0.5745 to 0.5578	No	ns	>0.9999
460	-0.008333	-0.5745 to 0.5578	No	ns	>0.9999
465	-0.008333	-0.5745 to 0.5578	No	ns	>0.9999
470	-0.008333	-0.5745 to 0.5578	No	ns	>0.9999
475	-0.008333	-0.5745 to 0.5578	No	ns	>0.9999
480	-0.008333	-0.5745 to 0.5578	No	ns	>0.9999
485	-0.008333	-0.5745 to 0.5578	No	ns	>0.9999
490	-0.008333	-0.5745 to 0.5578	No	ns	>0.9999
495	0	-0.5662 to 0.5662	No	ns	>0.9999
500	0	-0.5662 to 0.5662	No	ns	>0.9999
505	0	-0.5662 to 0.5662	No	ns	>0.9999
510	0	-0.5662 to 0.5662	No	ns	>0.9999
515	0	-0.5662 to 0.5662	No	ns	>0.9999
520	0	-0.5662 to 0.5662	No	ns	>0.9999
525	0	-0.5662 to 0.5662	No	ns	>0.9999
530	0	-0.5662 to 0.5662	No	ns	>0.9999
535	0	-0.5662 to 0.5662	No	ns	>0.9999
540	0	-0.5662 to 0.5662	No	ns	>0.9999
545	0	-0.5662 to 0.5662	No	ns	>0.9999
550	0	-0.5662 to 0.5662	No	ns	>0.9999
555	0	-0.5662 to 0.5662	No	ns	>0.9999
560	0	-0.5662 to 0.5662	No	ns	>0.9999
565	0	-0.5662 to 0.5662	No	ns	>0.9999
570	0	-0.5662 to 0.5662	No	ns	>0.9999
575	0	-0.5662 to 0.5662	No	ns	>0.9999
580	0	-0.5662 to 0.5662	No	ns	>0.9999
585	0	-0.5662 to 0.5662	No	ns	>0.9999
590	0	-0.5662 to 0.5662	No	ns	>0.9999
595	0	-0.5662 to 0.5662	No	ns	>0.9999
600	0	-0.5662 to 0.5662	No	ns	>0.9999
605	0	-0.5662 to 0.5662	No	ns	>0.9999
610	0	-0.5662 to 0.5662	No	ns	>0.9999
615	0	-0.5662 to 0.5662	No	ns	>0.9999
620	0	-0.5662 to 0.5662	No	ns	>0.9999
625	0	-0.5662 to 0.5662	No	ns	>0.9999
630	0	-0.5662 to 0.5662	No	ns	>0.9999
635	0	-0.5662 to 0.5662	No	ns	>0.9999
640	0	-0.5662 to 0.5662	No	ns	>0.9999
645	0	-0.5662 to 0.5662	No	ns	>0.9999
650	0	-0.5662 to 0.5662	No	ns	>0.9999
655	0	-0.5662 to 0.5662	No	ns	>0.9999
660	0	-0.5662 to 0.5662	No	ns	>0.9999
665	0	-0.5662 to 0.5662	No	ns	>0.9999
670	0	-0.5662 to 0.5662	No	ns	>0.9999
675	0	-0.5662 to 0.5662	No	ns	>0.9999
680	0	-0.5662 to 0.5662	No	ns	>0.9999
685	0	-0.5662 to 0.5662	No	ns	>0.9999
690	0	-0.5662 to 0.5662	No	ns	>0.9999
695	0	-0.5662 to 0.5662	No	ns	>0.9999
700	0	-0.5662 to 0.5662	No	ns	>0.9999
705	0	-0.5662 to 0.5662	No	ns	>0.9999
710	0	-0.5662 to 0.5662	No	ns	>0.9999
715	0	-0.5662 to 0.5662	No	ns	>0.9999
720	0	-0.5662 to 0.5662	No	ns	>0.9999
725	0	-0.5662 to 0.5662	No	ns	>0.9999
730	0	-0.5662 to 0.5662	No	ns	>0.9999
735	0	-0.5662 to 0.5662	No	ns	>0.9999
740	0	-0.5662 to 0.5662	No	ns	>0.9999
745	0	-0.5662 to 0.5662	No	ns	>0.9999
750	0	-0.5662 to 0.5662	No	ns	>0.9999
755	0	-0.5662 to 0.5662	No	ns	>0.9999
760	0	-0.5662 to 0.5662	No	ns	>0.9999
765	0	-0.5662 to 0.5662	No	ns	>0.9999
770	0	-0.5662 to 0.5662	No	ns	>0.9999
775	0	-0.5662 to 0.5662	No	ns	>0.9999
780	0	-0.5662 to 0.5662	No	ns	>0.9999
785	0	-0.5662 to 0.5662	No	ns	>0.9999
790	0	-0.5662 to 0.5662	No	ns	>0.9999
795	0	-0.5662 to 0.5662	No	ns	>0.9999
800	0	-0.5662 to 0.5662	No	ns	>0.9999
805	0	-0.5662 to 0.5662	No	ns	>0.9999
810	0	-0.5662 to 0.5662	No	ns	>0.9999
815	0	-0.5662 to 0.5662	No	ns	>0.9999
820	0	-0.5662 to 0.5662	No	ns	>0.9999
825	0	-0.5662 to 0.5662	No	ns	>0.9999
830	0	-0.5662 to 0.5662	No	ns	>0.9999
835	0	-0.5662 to 0.5662	No	ns	>0.9999
840	0	-0.5662 to 0.5662	No	ns	>0.9999
845	0	-0.5662 to 0.5662	No	ns	>0.9999
850	0	-0.5662 to 0.5662	No	ns	>0.9999
855	0	-0.5662 to 0.5662	No	ns	>0.9999
860	0	-0.5662 to 0.5662	No	ns	>0.9999
865	0	-0.5662 to 0.5662	No	ns	>0.9999
870	0	-0.5662 to 0.5662	No	ns	>0.9999
875	0	-0.5662 to 0.5662	No	ns	>0.9999
880	0	-0.5662 to 0.5662	No	ns	>0.9999
885	0	-0.5662 to 0.5662	No	ns	>0.9999
890	0	-0.5662 to 0.5662	No	ns	>0.9999
895	0	-0.5662 to 0.5662	No	ns	>0.9999
900	0	-0.5662 to 0.5662	No	ns	>0.9999
905	0	-0.5662 to 0.5662	No	ns	>0.9999
910	0	-0.5662 to 0.5662	No	ns	>0.9999
915	0	-0.5662 to 0.5662	No	ns	>0.9999
920	0	-0.5662 to 0.5662	No	ns	>0.9999
925	0	-0.5662 to 0.5662	No	ns	>0.9999
930	0	-0.5662 to 0.5662	No	ns	>0.9999
935	0	-0.5662 to 0.5662	No	ns	>0.9999
940	0	-0.5662 to 0.5662	No	ns	>0.9999
945	0	-0.5662 to 0.5662	No	ns	>0.9999
950	0	-0.5662 to 0.5662	No	ns	>0.9999
955	0	-0.5662 to 0.5662	No	ns	>0.9999
960	0	-0.5662 to 0.5662	No	ns	>0.9999
965	0	-0.5662 to 0.5662	No	ns	>0.9999
970	0	-0.5662 to 0.5662	No	ns	>0.9999
975	0	-0.5662 to 0.5662	No	ns	>0.9999
980	0	-0.5662 to 0.5662	No	ns	>0.9999
985	0	-0.5662 to 0.5662	No	ns	>0.9999
990	0	-0.5662 to 0.5662	No	ns	>0.9999
995	0	-0.5662 to 0.5662	No	ns	>0.9999
1000	0	-0.5662 to 0.5662	No	ns	>0.9999
1005	0	-0.5662 to 0.5662	No	ns	>0.9999
1010	0	-0.5662 to 0.5662	No	ns	>0.9999
1015	0	-0.5662 to 0.5662	No	ns	>0.9999
1020	0	-0.5662 to 0.5662	No	ns	>0.9999
1025	0	-0.5662 to 0.5662	No	ns	>0.9999
1030	0	-0.5662 to 0.5662	No	ns	>0.9999
1035	0	-0.5662 to 0.5662	No	ns	>0.9999
1040	0	-0.5662 to 0.5662	No	ns	>0.9999
1045	0	-0.5662 to 0.5662	No	ns	>0.9999
1050	0	-0.5662 to 0.5662	No	ns	>0.9999
1055	0	-0.5662 to 0.5662	No	ns	>0.9999
1060	0	-0.5662 to 0.5662	No	ns	>0.9999
1065	0	-0.5662 to 0.5662	No	ns	>0.9999
Test details	Mean 1	Mean 2	Mean Diff.	SE of diff.	N1	N2	t	DF
GS SFM - GS Edaravone
0	1.722	1.753	-0.03126	0.1535	3	3	0.2037	856
5	2.592	2.682	-0.09	0.1535	3	3	0.5864	856
10	4.167	3.953	0.2146	0.1535	3	3	1.398	856
15	4.7	4.767	-0.06702	0.1535	3	3	0.4367	856
20	4.597	4.796	-0.1982	0.1535	3	3	1.291	856
25	4.632	4.723	-0.09097	0.1535	3	3	0.5927	856
30	4.466	4.228	0.238	0.1535	3	3	1.551	856
35	4.317	3.796	0.5211	0.1535	3	3	3.395	856
40	4.114	3.911	0.2031	0.1535	3	3	1.323	856
45	3.872	3.71	0.1621	0.1535	3	3	1.056	856
50	4.013	3.593	0.4193	0.1535	3	3	2.732	856
55	3.928	3.484	0.4433	0.1535	3	3	2.888	856
60	3.73	3.369	0.3613	0.1535	3	3	2.354	856
65	3.739	3.458	0.2808	0.1535	3	3	1.83	856
70	3.618	3.255	0.3633	0.1535	3	3	2.367	856
75	3.737	3.31	0.4265	0.1535	3	3	2.779	856
80	3.441	3.289	0.1522	0.1535	3	3	0.9919	856
85	3.271	3.268	0.003534	0.1535	3	3	0.02302	856
90	3.306	3.096	0.2101	0.1535	3	3	1.369	856
95	3.162	2.77	0.3915	0.1535	3	3	2.551	856
100	2.718	2.66	0.05823	0.1535	3	3	0.3794	856
105	2.492	2.71	-0.2188	0.1535	3	3	1.426	856
110	2.271	2.478	-0.2073	0.1535	3	3	1.351	856
115	2.134	2.37	-0.2364	0.1535	3	3	1.54	856
120	2.08	2.356	-0.2759	0.1535	3	3	1.797	856
125	1.673	2.359	-0.6862	0.1535	3	3	4.471	856
130	1.743	2.259	-0.5158	0.1535	3	3	3.36	856
135	1.595	2.017	-0.4221	0.1535	3	3	2.75	856
140	1.482	1.849	-0.3669	0.1535	3	3	2.391	856
145	1.118	1.946	-0.8278	0.1535	3	3	5.393	856
150	1.226	1.944	-0.7184	0.1535	3	3	4.68	856
155	1.008	1.873	-0.8655	0.1535	3	3	5.639	856
160	1.09	1.823	-0.7329	0.1535	3	3	4.775	856
165	0.8478	1.755	-0.9075	0.1535	3	3	5.913	856
170	0.683	1.885	-1.202	0.1535	3	3	7.83	856
175	0.5834	1.962	-1.379	0.1535	3	3	8.984	856
180	0.5423	1.607	-1.064	0.1535	3	3	6.934	856
185	0.5432	1.532	-0.9888	0.1535	3	3	6.442	856
190	0.3847	1.496	-1.111	0.1535	3	3	7.237	856
195	0.3751	1.298	-0.9227	0.1535	3	3	6.012	856
200	0.3237	1.135	-0.8108	0.1535	3	3	5.283	856
205	0.2779	1.021	-0.743	0.1535	3	3	4.841	856
210	0.2619	0.9598	-0.6979	0.1535	3	3	4.547	856
215	0.2044	0.9446	-0.7402	0.1535	3	3	4.823	856
220	0.1606	0.7939	-0.6334	0.1535	3	3	4.127	856
225	0.1101	0.7351	-0.625	0.1535	3	3	4.072	856
230	0.1268	0.6646	-0.5379	0.1535	3	3	3.504	856
235	0.1013	0.7239	-0.6226	0.1535	3	3	4.056	856
240	0.1091	0.6538	-0.5447	0.1535	3	3	3.549	856
245	0.1074	0.5098	-0.4024	0.1535	3	3	2.622	856
250	0.05816	0.52	-0.4619	0.1535	3	3	3.009	856
255	0.06629	0.4082	-0.342	0.1535	3	3	2.228	856
260	0.08213	0.3726	-0.2904	0.1535	3	3	1.892	856
265	0.09026	0.3087	-0.2184	0.1535	3	3	1.423	856
270	0.074	0.3357	-0.2617	0.1535	3	3	1.705	856
275	0.05733	0.2481	-0.1908	0.1535	3	3	1.243	856
280	0.05733	0.3222	-0.2649	0.1535	3	3	1.726	856
285	0.04107	0.2407	-0.1997	0.1535	3	3	1.301	856
290	0.03294	0.2204	-0.1874	0.1535	3	3	1.221	856
295	0.01668	0.2	-0.1833	0.1535	3	3	1.194	856
300	0.02481	0.2667	-0.2419	0.1535	3	3	1.576	856
305	0.02481	0.2028	-0.178	0.1535	3	3	1.16	856
310	0.02439	0.2028	-0.1784	0.1535	3	3	1.162	856
315	0.03252	0.2028	-0.1703	0.1535	3	3	1.109	856
320	0.01626	0.213	-0.1967	0.1535	3	3	1.282	856
325	0.01626	0.2213	-0.205	0.1535	3	3	1.336	856
330	0.01626	0.1676	-0.1513	0.1535	3	3	0.986	856
335	0.02439	0.1222	-0.09783	0.1535	3	3	0.6374	856
340	0.01626	0.112	-0.09578	0.1535	3	3	0.624	856
345	0.03252	0.1111	-0.07859	0.1535	3	3	0.512	856
350	0.02439	0.1028	-0.07839	0.1535	3	3	0.5107	856
355	0.03252	0.1028	-0.07026	0.1535	3	3	0.4577	856
360	0.03252	0.07778	-0.04526	0.1535	3	3	0.2949	856
365	0.02439	0.05926	-0.03487	0.1535	3	3	0.2272	856
370	0.02439	0.05926	-0.03487	0.1535	3	3	0.2272	856
375	0.00813	0.05093	-0.0428	0.1535	3	3	0.2788	856
380	0	0.05926	-0.05926	0.1535	3	3	0.3861	856
385	0	0.04259	-0.04259	0.1535	3	3	0.2775	856
390	0	0.03426	-0.03426	0.1535	3	3	0.2232	856
395	0	0.03426	-0.03426	0.1535	3	3	0.2232	856
400	0	0.03426	-0.03426	0.1535	3	3	0.2232	856
405	0	0.02593	-0.02593	0.1535	3	3	0.1689	856
410	0	0.02593	-0.02593	0.1535	3	3	0.1689	856
415	0	0.02593	-0.02593	0.1535	3	3	0.1689	856
420	0	0.02593	-0.02593	0.1535	3	3	0.1689	856
425	0	0.008333	-0.008333	0.1535	3	3	0.05429	856
430	0	0.008333	-0.008333	0.1535	3	3	0.05429	856
435	0	0.008333	-0.008333	0.1535	3	3	0.05429	856
440	0	0.008333	-0.008333	0.1535	3	3	0.05429	856
445	0	0.008333	-0.008333	0.1535	3	3	0.05429	856
450	0	0.008333	-0.008333	0.1535	3	3	0.05429	856
455	0	0.008333	-0.008333	0.1535	3	3	0.05429	856
460	0	0.008333	-0.008333	0.1535	3	3	0.05429	856
465	0	0.008333	-0.008333	0.1535	3	3	0.05429	856
470	0	0.008333	-0.008333	0.1535	3	3	0.05429	856
475	0	0.008333	-0.008333	0.1535	3	3	0.05429	856
480	0	0.008333	-0.008333	0.1535	3	3	0.05429	856
485	0	0.008333	-0.008333	0.1535	3	3	0.05429	856
490	0	0.008333	-0.008333	0.1535	3	3	0.05429	856
495	0	0	0	0.1535	3	3	0	856
500	0	0	0	0.1535	3	3	0	856
505	0	0	0	0.1535	3	3	0	856
510	0	0	0	0.1535	3	3	0	856
515	0	0	0	0.1535	3	3	0	856
520	0	0	0	0.1535	3	3	0	856
525	0	0	0	0.1535	3	3	0	856
530	0	0	0	0.1535	3	3	0	856
535	0	0	0	0.1535	3	3	0	856
540	0	0	0	0.1535	3	3	0	856
545	0	0	0	0.1535	3	3	0	856
550	0	0	0	0.1535	3	3	0	856
555	0	0	0	0.1535	3	3	0	856
560	0	0	0	0.1535	3	3	0	856
565	0	0	0	0.1535	3	3	0	856
570	0	0	0	0.1535	3	3	0	856
575	0	0	0	0.1535	3	3	0	856
580	0	0	0	0.1535	3	3	0	856
585	0	0	0	0.1535	3	3	0	856
590	0	0	0	0.1535	3	3	0	856
595	0	0	0	0.1535	3	3	0	856
600	0	0	0	0.1535	3	3	0	856
605	0	0	0	0.1535	3	3	0	856
610	0	0	0	0.1535	3	3	0	856
615	0	0	0	0.1535	3	3	0	856
620	0	0	0	0.1535	3	3	0	856
625	0	0	0	0.1535	3	3	0	856
630	0	0	0	0.1535	3	3	0	856
635	0	0	0	0.1535	3	3	0	856
640	0	0	0	0.1535	3	3	0	856
645	0	0	0	0.1535	3	3	0	856
650	0	0	0	0.1535	3	3	0	856
655	0	0	0	0.1535	3	3	0	856
660	0	0	0	0.1535	3	3	0	856
665	0	0	0	0.1535	3	3	0	856
670	0	0	0	0.1535	3	3	0	856
675	0	0	0	0.1535	3	3	0	856
680	0	0	0	0.1535	3	3	0	856
685	0	0	0	0.1535	3	3	0	856
690	0	0	0	0.1535	3	3	0	856
695	0	0	0	0.1535	3	3	0	856
700	0	0	0	0.1535	3	3	0	856
705	0	0	0	0.1535	3	3	0	856
710	0	0	0	0.1535	3	3	0	856
715	0	0	0	0.1535	3	3	0	856
720	0	0	0	0.1535	3	3	0	856
725	0	0	0	0.1535	3	3	0	856
730	0	0	0	0.1535	3	3	0	856
735	0	0	0	0.1535	3	3	0	856
740	0	0	0	0.1535	3	3	0	856
745	0	0	0	0.1535	3	3	0	856
750	0	0	0	0.1535	3	3	0	856
755	0	0	0	0.1535	3	3	0	856
760	0	0	0	0.1535	3	3	0	856
765	0	0	0	0.1535	3	3	0	856
770	0	0	0	0.1535	3	3	0	856
775	0	0	0	0.1535	3	3	0	856
780	0	0	0	0.1535	3	3	0	856
785	0	0	0	0.1535	3	3	0	856
790	0	0	0	0.1535	3	3	0	856
795	0	0	0	0.1535	3	3	0	856
800	0	0	0	0.1535	3	3	0	856
805	0	0	0	0.1535	3	3	0	856
810	0	0	0	0.1535	3	3	0	856
815	0	0	0	0.1535	3	3	0	856
820	0	0	0	0.1535	3	3	0	856
825	0	0	0	0.1535	3	3	0	856
830	0	0	0	0.1535	3	3	0	856
835	0	0	0	0.1535	3	3	0	856
840	0	0	0	0.1535	3	3	0	856
845	0	0	0	0.1535	3	3	0	856
850	0	0	0	0.1535	3	3	0	856
855	0	0	0	0.1535	3	3	0	856
860	0	0	0	0.1535	3	3	0	856
865	0	0	0	0.1535	3	3	0	856
870	0	0	0	0.1535	3	3	0	856
875	0	0	0	0.1535	3	3	0	856
880	0	0	0	0.1535	3	3	0	856
885	0	0	0	0.1535	3	3	0	856
890	0	0	0	0.1535	3	3	0	856
895	0	0	0	0.1535	3	3	0	856
900	0	0	0	0.1535	3	3	0	856
905	0	0	0	0.1535	3	3	0	856
910	0	0	0	0.1535	3	3	0	856
915	0	0	0	0.1535	3	3	0	856
920	0	0	0	0.1535	3	3	0	856
925	0	0	0	0.1535	3	3	0	856
930	0	0	0	0.1535	3	3	0	856
935	0	0	0	0.1535	3	3	0	856
940	0	0	0	0.1535	3	3	0	856
945	0	0	0	0.1535	3	3	0	856
950	0	0	0	0.1535	3	3	0	856
955	0	0	0	0.1535	3	3	0	856
960	0	0	0	0.1535	3	3	0	856
965	0	0	0	0.1535	3	3	0	856
970	0	0	0	0.1535	3	3	0	856
975	0	0	0	0.1535	3	3	0	856
980	0	0	0	0.1535	3	3	0	856
985	0	0	0	0.1535	3	3	0	856
990	0	0	0	0.1535	3	3	0	856
995	0	0	0	0.1535	3	3	0	856
1000	0	0	0	0.1535	3	3	0	856
1005	0	0	0	0.1535	3	3	0	856
1010	0	0	0	0.1535	3	3	0	856
1015	0	0	0	0.1535	3	3	0	856
1020	0	0	0	0.1535	3	3	0	856
1025	0	0	0	0.1535	3	3	0	856
1030	0	0	0	0.1535	3	3	0	856
1035	0	0	0	0.1535	3	3	0	856
1040	0	0	0	0.1535	3	3	0	856
1045	0	0	0	0.1535	3	3	0	856
1050	0	0	0	0.1535	3	3	0	856
1055	0	0	0	0.1535	3	3	0	856
1060	0	0	0	0.1535	3	3	0	856
1065	0	0	0	0.1535	3	3	0	856

## Sheet:  GS NU-9 vs GS Riluzole
Compare each cell mean with the other cell mean in that row
Number of families	1
Number of comparisons per family	214
Alpha	0.05
Šídák's multiple comparisons test	Mean Diff.	95.00% CI of diff.	Below threshold?	Summary	Adjusted P Value
GS Riluzole - GS NU-9
0	0.01545	-0.4208 to 0.4517	No	ns	>0.9999
5	-0.156	-0.5923 to 0.2802	No	ns	>0.9999
10	-0.6838	-1.120 to -0.2476	Yes	****	<0.0001
15	-0.88	-1.316 to -0.4437	Yes	****	<0.0001
20	-1.168	-1.604 to -0.7317	Yes	****	<0.0001
25	-0.8917	-1.328 to -0.4554	Yes	****	<0.0001
30	-0.7457	-1.182 to -0.3094	Yes	****	<0.0001
35	-0.5663	-1.003 to -0.1300	Yes	***	0.0004
40	-0.4928	-0.9291 to -0.05655	Yes	**	0.0073
45	-0.4973	-0.9336 to -0.06104	Yes	**	0.0062
50	-0.4302	-0.8665 to 0.006036	No	ns	0.0605
55	-0.3894	-0.8256 to 0.04691	No	ns	0.1988
60	-0.5343	-0.9706 to -0.09804	Yes	**	0.0015
65	-0.4313	-0.8676 to 0.004992	No	ns	0.0586
70	-0.6119	-1.048 to -0.1756	Yes	****	<0.0001
75	-0.4596	-0.8959 to -0.02333	Yes	*	0.0232
80	-0.8919	-1.328 to -0.4557	Yes	****	<0.0001
85	-0.8274	-1.264 to -0.3911	Yes	****	<0.0001
90	-0.9783	-1.415 to -0.5420	Yes	****	<0.0001
95	-0.8268	-1.263 to -0.3906	Yes	****	<0.0001
100	-0.9297	-1.366 to -0.4935	Yes	****	<0.0001
105	-0.8313	-1.268 to -0.3951	Yes	****	<0.0001
110	-0.9604	-1.397 to -0.5241	Yes	****	<0.0001
115	-1.06	-1.496 to -0.6235	Yes	****	<0.0001
120	-0.9151	-1.351 to -0.4789	Yes	****	<0.0001
125	-0.8526	-1.289 to -0.4163	Yes	****	<0.0001
130	-0.5785	-1.015 to -0.1422	Yes	***	0.0003
135	-0.9404	-1.377 to -0.5041	Yes	****	<0.0001
140	-0.5273	-0.9635 to -0.09098	Yes	**	0.002
145	-0.6268	-1.063 to -0.1905	Yes	****	<0.0001
150	-0.5595	-0.9958 to -0.1232	Yes	***	0.0006
155	-0.2835	-0.7198 to 0.1528	No	ns	0.9731
160	-0.3385	-0.7748 to 0.09776	No	ns	0.6033
165	-0.4886	-0.9249 to -0.05234	Yes	**	0.0084
170	-0.4834	-0.9197 to -0.04711	Yes	*	0.0102
175	-0.4136	-0.8499 to 0.02269	No	ns	0.1006
180	-0.4412	-0.8775 to -0.004939	Yes	*	0.0427
185	-0.2637	-0.7000 to 0.1725	No	ns	0.9965
190	-0.4193	-0.8556 to 0.01693	No	ns	0.0846
195	-0.2847	-0.7210 to 0.1515	No	ns	0.9701
200	-0.3655	-0.8018 to 0.07078	No	ns	0.3574
205	-0.3121	-0.7484 to 0.1242	No	ns	0.838
210	-0.3488	-0.7851 to 0.08750	No	ns	0.5045
215	-0.4498	-0.8861 to -0.01356	Yes	*	0.0322
220	-0.4295	-0.8657 to 0.006814	No	ns	0.062
225	-0.2801	-0.7164 to 0.1562	No	ns	0.9799
230	-0.2808	-0.7170 to 0.1555	No	ns	0.9787
235	-0.2773	-0.7136 to 0.1590	No	ns	0.9845
240	-0.1634	-0.5997 to 0.2729	No	ns	>0.9999
245	-0.214	-0.6502 to 0.2223	No	ns	>0.9999
250	-0.1034	-0.5396 to 0.3329	No	ns	>0.9999
255	-0.1451	-0.5813 to 0.2912	No	ns	>0.9999
260	-0.2357	-0.6719 to 0.2006	No	ns	>0.9999
265	-0.2659	-0.7022 to 0.1704	No	ns	0.9954
270	-0.314	-0.7503 to 0.1222	No	ns	0.8235
275	-0.3682	-0.8045 to 0.06807	No	ns	0.3362
280	-0.2889	-0.7251 to 0.1474	No	ns	0.9588
285	-0.2209	-0.6571 to 0.2154	No	ns	>0.9999
290	-0.1948	-0.6311 to 0.2415	No	ns	>0.9999
295	-0.1961	-0.6324 to 0.2402	No	ns	>0.9999
300	-0.2061	-0.6424 to 0.2302	No	ns	>0.9999
305	-0.1719	-0.6082 to 0.2644	No	ns	>0.9999
310	-0.1932	-0.6294 to 0.2431	No	ns	>0.9999
315	-0.1282	-0.5644 to 0.3081	No	ns	>0.9999
320	-0.1017	-0.5380 to 0.3346	No	ns	>0.9999
325	-0.08563	-0.5219 to 0.3506	No	ns	>0.9999
330	-0.119	-0.5552 to 0.3173	No	ns	>0.9999
335	-0.06897	-0.5052 to 0.3673	No	ns	>0.9999
340	-0.05142	-0.4877 to 0.3849	No	ns	>0.9999
345	-0.06897	-0.5052 to 0.3673	No	ns	>0.9999
350	-0.0694	-0.5057 to 0.3669	No	ns	>0.9999
355	-0.06107	-0.4973 to 0.3752	No	ns	>0.9999
360	-0.06107	-0.4973 to 0.3752	No	ns	>0.9999
365	-0.05274	-0.4890 to 0.3835	No	ns	>0.9999
370	-0.0346	-0.4709 to 0.4017	No	ns	>0.9999
375	-0.0346	-0.4709 to 0.4017	No	ns	>0.9999
380	-0.0346	-0.4709 to 0.4017	No	ns	>0.9999
385	-0.0248	-0.4611 to 0.4115	No	ns	>0.9999
390	-0.0248	-0.4611 to 0.4115	No	ns	>0.9999
395	-0.01646	-0.4527 to 0.4198	No	ns	>0.9999
400	-0.008333	-0.4446 to 0.4279	No	ns	>0.9999
405	-0.008333	-0.4446 to 0.4279	No	ns	>0.9999
410	-0.008333	-0.4446 to 0.4279	No	ns	>0.9999
415	-0.008333	-0.4446 to 0.4279	No	ns	>0.9999
420	-0.008333	-0.4446 to 0.4279	No	ns	>0.9999
425	-0.008333	-0.4446 to 0.4279	No	ns	>0.9999
430	-0.008333	-0.4446 to 0.4279	No	ns	>0.9999
435	-0.008333	-0.4446 to 0.4279	No	ns	>0.9999
440	-0.008333	-0.4446 to 0.4279	No	ns	>0.9999
445	-0.008333	-0.4446 to 0.4279	No	ns	>0.9999
450	-0.008333	-0.4446 to 0.4279	No	ns	>0.9999
455	-0.008333	-0.4446 to 0.4279	No	ns	>0.9999
460	-0.008333	-0.4446 to 0.4279	No	ns	>0.9999
465	-0.008333	-0.4446 to 0.4279	No	ns	>0.9999
470	-0.008333	-0.4446 to 0.4279	No	ns	>0.9999
475	-0.008333	-0.4446 to 0.4279	No	ns	>0.9999
480	-0.008333	-0.4446 to 0.4279	No	ns	>0.9999
485	-0.008333	-0.4446 to 0.4279	No	ns	>0.9999
490	-0.008333	-0.4446 to 0.4279	No	ns	>0.9999
495	-0.008333	-0.4446 to 0.4279	No	ns	>0.9999
500	-0.008333	-0.4446 to 0.4279	No	ns	>0.9999
505	-0.008333	-0.4446 to 0.4279	No	ns	>0.9999
510	-0.008333	-0.4446 to 0.4279	No	ns	>0.9999
515	-0.008333	-0.4446 to 0.4279	No	ns	>0.9999
520	-0.008333	-0.4446 to 0.4279	No	ns	>0.9999
525	-0.008333	-0.4446 to 0.4279	No	ns	>0.9999
530	-0.008333	-0.4446 to 0.4279	No	ns	>0.9999
535	-0.008333	-0.4446 to 0.4279	No	ns	>0.9999
540	-0.008333	-0.4446 to 0.4279	No	ns	>0.9999
545	-0.008333	-0.4446 to 0.4279	No	ns	>0.9999
550	-0.008333	-0.4446 to 0.4279	No	ns	>0.9999
555	-0.008333	-0.4446 to 0.4279	No	ns	>0.9999
560	-0.008333	-0.4446 to 0.4279	No	ns	>0.9999
565	-0.008333	-0.4446 to 0.4279	No	ns	>0.9999
570	-0.008333	-0.4446 to 0.4279	No	ns	>0.9999
575	-0.008333	-0.4446 to 0.4279	No	ns	>0.9999
580	-0.008333	-0.4446 to 0.4279	No	ns	>0.9999
585	-0.008333	-0.4446 to 0.4279	No	ns	>0.9999
590	-0.008333	-0.4446 to 0.4279	No	ns	>0.9999
595	-0.008333	-0.4446 to 0.4279	No	ns	>0.9999
600	-0.008333	-0.4446 to 0.4279	No	ns	>0.9999
605	-0.008333	-0.4446 to 0.4279	No	ns	>0.9999
610	-0.008333	-0.4446 to 0.4279	No	ns	>0.9999
615	-0.008333	-0.4446 to 0.4279	No	ns	>0.9999
620	-0.008333	-0.4446 to 0.4279	No	ns	>0.9999
625	-0.008333	-0.4446 to 0.4279	No	ns	>0.9999
630	-0.008333	-0.4446 to 0.4279	No	ns	>0.9999
635	-0.008333	-0.4446 to 0.4279	No	ns	>0.9999
640	-0.008333	-0.4446 to 0.4279	No	ns	>0.9999
645	-0.008333	-0.4446 to 0.4279	No	ns	>0.9999
650	-0.01667	-0.4529 to 0.4196	No	ns	>0.9999
655	-0.01667	-0.4529 to 0.4196	No	ns	>0.9999
660	-0.01667	-0.4529 to 0.4196	No	ns	>0.9999
665	-0.025	-0.4613 to 0.4113	No	ns	>0.9999
670	-0.03333	-0.4696 to 0.4029	No	ns	>0.9999
675	-0.03333	-0.4696 to 0.4029	No	ns	>0.9999
680	-0.03333	-0.4696 to 0.4029	No	ns	>0.9999
685	-0.03333	-0.4696 to 0.4029	No	ns	>0.9999
690	-0.01667	-0.4529 to 0.4196	No	ns	>0.9999
695	-0.008333	-0.4446 to 0.4279	No	ns	>0.9999
700	-0.025	-0.4613 to 0.4113	No	ns	>0.9999
705	-0.03333	-0.4696 to 0.4029	No	ns	>0.9999
710	-0.03333	-0.4696 to 0.4029	No	ns	>0.9999
715	-0.025	-0.4613 to 0.4113	No	ns	>0.9999
720	-0.025	-0.4613 to 0.4113	No	ns	>0.9999
725	-0.025	-0.4613 to 0.4113	No	ns	>0.9999
730	-0.008333	-0.4446 to 0.4279	No	ns	>0.9999
735	-0.008333	-0.4446 to 0.4279	No	ns	>0.9999
740	-0.008333	-0.4446 to 0.4279	No	ns	>0.9999
745	-0.008333	-0.4446 to 0.4279	No	ns	>0.9999
750	-0.008333	-0.4446 to 0.4279	No	ns	>0.9999
755	-0.008333	-0.4446 to 0.4279	No	ns	>0.9999
760	-0.008333	-0.4446 to 0.4279	No	ns	>0.9999
765	-0.008333	-0.4446 to 0.4279	No	ns	>0.9999
770	-0.008333	-0.4446 to 0.4279	No	ns	>0.9999
775	-0.008333	-0.4446 to 0.4279	No	ns	>0.9999
780	-0.008333	-0.4446 to 0.4279	No	ns	>0.9999
785	-0.008333	-0.4446 to 0.4279	No	ns	>0.9999
790	-0.008333	-0.4446 to 0.4279	No	ns	>0.9999
795	-0.008333	-0.4446 to 0.4279	No	ns	>0.9999
800	-0.008333	-0.4446 to 0.4279	No	ns	>0.9999
805	-0.008333	-0.4446 to 0.4279	No	ns	>0.9999
810	-0.008333	-0.4446 to 0.4279	No	ns	>0.9999
815	-0.008333	-0.4446 to 0.4279	No	ns	>0.9999
820	-0.008333	-0.4446 to 0.4279	No	ns	>0.9999
825	-0.008333	-0.4446 to 0.4279	No	ns	>0.9999
830	-0.008333	-0.4446 to 0.4279	No	ns	>0.9999
835	-0.008333	-0.4446 to 0.4279	No	ns	>0.9999
840	-0.008333	-0.4446 to 0.4279	No	ns	>0.9999
845	-0.008333	-0.4446 to 0.4279	No	ns	>0.9999
850	-0.008333	-0.4446 to 0.4279	No	ns	>0.9999
855	-0.008333	-0.4446 to 0.4279	No	ns	>0.9999
860	-0.008333	-0.4446 to 0.4279	No	ns	>0.9999
865	-0.008333	-0.4446 to 0.4279	No	ns	>0.9999
870	-0.008333	-0.4446 to 0.4279	No	ns	>0.9999
875	-0.01667	-0.4529 to 0.4196	No	ns	>0.9999
880	-0.01667	-0.4529 to 0.4196	No	ns	>0.9999
885	-0.008333	-0.4446 to 0.4279	No	ns	>0.9999
890	-0.008333	-0.4446 to 0.4279	No	ns	>0.9999
895	-0.008333	-0.4446 to 0.4279	No	ns	>0.9999
900	-0.008333	-0.4446 to 0.4279	No	ns	>0.9999
905	-0.008333	-0.4446 to 0.4279	No	ns	>0.9999
910	-0.008333	-0.4446 to 0.4279	No	ns	>0.9999
915	-0.008333	-0.4446 to 0.4279	No	ns	>0.9999
920	-0.008333	-0.4446 to 0.4279	No	ns	>0.9999
925	-0.008333	-0.4446 to 0.4279	No	ns	>0.9999
930	-0.008333	-0.4446 to 0.4279	No	ns	>0.9999
935	-0.008333	-0.4446 to 0.4279	No	ns	>0.9999
940	-0.008333	-0.4446 to 0.4279	No	ns	>0.9999
945	-0.008333	-0.4446 to 0.4279	No	ns	>0.9999
950	-0.03333	-0.4696 to 0.4029	No	ns	>0.9999
955	-0.04167	-0.4779 to 0.3946	No	ns	>0.9999
960	-0.025	-0.4613 to 0.4113	No	ns	>0.9999
965	-0.025	-0.4613 to 0.4113	No	ns	>0.9999
970	-0.025	-0.4613 to 0.4113	No	ns	>0.9999
975	-0.01667	-0.4529 to 0.4196	No	ns	>0.9999
980	-0.01667	-0.4529 to 0.4196	No	ns	>0.9999
985	-0.01667	-0.4529 to 0.4196	No	ns	>0.9999
990	-0.008333	-0.4446 to 0.4279	No	ns	>0.9999
995	-0.008333	-0.4446 to 0.4279	No	ns	>0.9999
1000	-0.008333	-0.4446 to 0.4279	No	ns	>0.9999
1005	-0.008333	-0.4446 to 0.4279	No	ns	>0.9999
1010	-0.008333	-0.4446 to 0.4279	No	ns	>0.9999
1015	-0.01667	-0.4529 to 0.4196	No	ns	>0.9999
1020	-0.01667	-0.4529 to 0.4196	No	ns	>0.9999
1025	-0.01667	-0.4529 to 0.4196	No	ns	>0.9999
1030	-0.01667	-0.4529 to 0.4196	No	ns	>0.9999
1035	-0.008333	-0.4446 to 0.4279	No	ns	>0.9999
1040	-0.008333	-0.4446 to 0.4279	No	ns	>0.9999
1045	-0.008333	-0.4446 to 0.4279	No	ns	>0.9999
1050	-0.008333	-0.4446 to 0.4279	No	ns	>0.9999
1055	-0.008333	-0.4446 to 0.4279	No	ns	>0.9999
1060	-0.008333	-0.4446 to 0.4279	No	ns	>0.9999
1065	-0.008333	-0.4446 to 0.4279	No	ns	>0.9999
Test details	Mean 1	Mean 2	Mean Diff.	SE of diff.	N1	N2	t	DF
GS Riluzole - GS NU-9
0	1.79	1.775	0.01545	0.1183	3	3	0.1306	856
5	2.219	2.375	-0.156	0.1183	3	3	1.319	856
10	2.976	3.66	-0.6838	0.1183	3	3	5.782	856
15	3.335	4.215	-0.88	0.1183	3	3	7.44	856
20	3.256	4.424	-1.168	0.1183	3	3	9.875	856
25	3.28	4.171	-0.8917	0.1183	3	3	7.539	856
30	3.058	3.804	-0.7457	0.1183	3	3	6.305	856
35	3.212	3.779	-0.5663	0.1183	3	3	4.788	856
40	3.193	3.686	-0.4928	0.1183	3	3	4.167	856
45	2.946	3.443	-0.4973	0.1183	3	3	4.205	856
50	2.996	3.427	-0.4302	0.1183	3	3	3.638	856
55	2.94	3.329	-0.3894	0.1183	3	3	3.292	856
60	2.925	3.459	-0.5343	0.1183	3	3	4.518	856
65	2.919	3.35	-0.4313	0.1183	3	3	3.646	856
70	2.876	3.488	-0.6119	0.1183	3	3	5.174	856
75	2.866	3.326	-0.4596	0.1183	3	3	3.886	856
80	2.796	3.688	-0.8919	0.1183	3	3	7.541	856
85	2.716	3.543	-0.8274	0.1183	3	3	6.996	856
90	2.468	3.446	-0.9783	0.1183	3	3	8.272	856
95	2.431	3.258	-0.8268	0.1183	3	3	6.991	856
100	2.345	3.275	-0.9297	0.1183	3	3	7.861	856
105	2.473	3.304	-0.8313	0.1183	3	3	7.029	856
110	2.148	3.109	-0.9604	0.1183	3	3	8.12	856
115	2.233	3.293	-1.06	0.1183	3	3	8.96	856
120	2.303	3.218	-0.9151	0.1183	3	3	7.737	856
125	2.046	2.899	-0.8526	0.1183	3	3	7.209	856
130	2.201	2.779	-0.5785	0.1183	3	3	4.891	856
135	1.87	2.811	-0.9404	0.1183	3	3	7.951	856
140	1.985	2.512	-0.5273	0.1183	3	3	4.458	856
145	1.718	2.345	-0.6268	0.1183	3	3	5.299	856
150	1.755	2.315	-0.5595	0.1183	3	3	4.73	856
155	1.6	1.884	-0.2835	0.1183	3	3	2.397	856
160	1.567	1.906	-0.3385	0.1183	3	3	2.862	856
165	1.329	1.818	-0.4886	0.1183	3	3	4.131	856
170	1.214	1.697	-0.4834	0.1183	3	3	4.087	856
175	1.183	1.596	-0.4136	0.1183	3	3	3.497	856
180	1.094	1.535	-0.4412	0.1183	3	3	3.73	856
185	1.061	1.325	-0.2637	0.1183	3	3	2.23	856
190	0.933	1.352	-0.4193	0.1183	3	3	3.546	856
195	0.8052	1.09	-0.2847	0.1183	3	3	2.407	856
200	0.6884	1.054	-0.3655	0.1183	3	3	3.09	856
205	0.6604	0.9725	-0.3121	0.1183	3	3	2.639	856
210	0.5355	0.8843	-0.3488	0.1183	3	3	2.949	856
215	0.4576	0.9075	-0.4498	0.1183	3	3	3.803	856
220	0.4396	0.8691	-0.4295	0.1183	3	3	3.631	856
225	0.4512	0.7313	-0.2801	0.1183	3	3	2.368	856
230	0.4289	0.7096	-0.2808	0.1183	3	3	2.374	856
235	0.357	0.6343	-0.2773	0.1183	3	3	2.345	856
240	0.3137	0.4771	-0.1634	0.1183	3	3	1.382	856
245	0.2622	0.4761	-0.214	0.1183	3	3	1.809	856
250	0.294	0.3973	-0.1034	0.1183	3	3	0.8739	856
255	0.2523	0.3973	-0.1451	0.1183	3	3	1.226	856
260	0.1387	0.3744	-0.2357	0.1183	3	3	1.993	856
265	0.1137	0.3796	-0.2659	0.1183	3	3	2.248	856
270	0.0968	0.4108	-0.314	0.1183	3	3	2.655	856
275	0.1062	0.4744	-0.3682	0.1183	3	3	3.113	856
280	0.07112	0.36	-0.2889	0.1183	3	3	2.442	856
285	0.0716	0.2925	-0.2209	0.1183	3	3	1.867	856
290	0.0716	0.2664	-0.1948	0.1183	3	3	1.647	856
295	0.05382	0.2499	-0.1961	0.1183	3	3	1.658	856
300	0.01778	0.2239	-0.2061	0.1183	3	3	1.742	856
305	0.01778	0.1897	-0.1719	0.1183	3	3	1.453	856
310	0.01778	0.211	-0.1932	0.1183	3	3	1.633	856
315	0.008772	0.1369	-0.1282	0.1183	3	3	1.084	856
320	0.008772	0.1105	-0.1017	0.1183	3	3	0.8598	856
325	0.008772	0.0944	-0.08563	0.1183	3	3	0.724	856
330	0.008772	0.1277	-0.119	0.1183	3	3	1.006	856
335	0.008772	0.07774	-0.06897	0.1183	3	3	0.5831	856
340	0.02632	0.07774	-0.05142	0.1183	3	3	0.4348	856
345	0.008772	0.07774	-0.06897	0.1183	3	3	0.5831	856
350	0	0.0694	-0.0694	0.1183	3	3	0.5868	856
355	0	0.06107	-0.06107	0.1183	3	3	0.5164	856
360	0	0.06107	-0.06107	0.1183	3	3	0.5164	856
365	0	0.05274	-0.05274	0.1183	3	3	0.4459	856
370	0	0.0346	-0.0346	0.1183	3	3	0.2925	856
375	0	0.0346	-0.0346	0.1183	3	3	0.2925	856
380	0	0.0346	-0.0346	0.1183	3	3	0.2925	856
385	0	0.0248	-0.0248	0.1183	3	3	0.2097	856
390	0	0.0248	-0.0248	0.1183	3	3	0.2097	856
395	0	0.01646	-0.01646	0.1183	3	3	0.1392	856
400	0	0.008333	-0.008333	0.1183	3	3	0.07046	856
405	0	0.008333	-0.008333	0.1183	3	3	0.07046	856
410	0	0.008333	-0.008333	0.1183	3	3	0.07046	856
415	0	0.008333	-0.008333	0.1183	3	3	0.07046	856
420	0	0.008333	-0.008333	0.1183	3	3	0.07046	856
425	0	0.008333	-0.008333	0.1183	3	3	0.07046	856
430	0	0.008333	-0.008333	0.1183	3	3	0.07046	856
435	0	0.008333	-0.008333	0.1183	3	3	0.07046	856
440	0	0.008333	-0.008333	0.1183	3	3	0.07046	856
445	0	0.008333	-0.008333	0.1183	3	3	0.07046	856
450	0	0.008333	-0.008333	0.1183	3	3	0.07046	856
455	0	0.008333	-0.008333	0.1183	3	3	0.07046	856
460	0	0.008333	-0.008333	0.1183	3	3	0.07046	856
465	0	0.008333	-0.008333	0.1183	3	3	0.07046	856
470	0	0.008333	-0.008333	0.1183	3	3	0.07046	856
475	0	0.008333	-0.008333	0.1183	3	3	0.07046	856
480	0	0.008333	-0.008333	0.1183	3	3	0.07046	856
485	0	0.008333	-0.008333	0.1183	3	3	0.07046	856
490	0	0.008333	-0.008333	0.1183	3	3	0.07046	856
495	0	0.008333	-0.008333	0.1183	3	3	0.07046	856
500	0	0.008333	-0.008333	0.1183	3	3	0.07046	856
505	0	0.008333	-0.008333	0.1183	3	3	0.07046	856
510	0	0.008333	-0.008333	0.1183	3	3	0.07046	856
515	0	0.008333	-0.008333	0.1183	3	3	0.07046	856
520	0	0.008333	-0.008333	0.1183	3	3	0.07046	856
525	0	0.008333	-0.008333	0.1183	3	3	0.07046	856
530	0	0.008333	-0.008333	0.1183	3	3	0.07046	856
535	0	0.008333	-0.008333	0.1183	3	3	0.07046	856
540	0	0.008333	-0.008333	0.1183	3	3	0.07046	856
545	0	0.008333	-0.008333	0.1183	3	3	0.07046	856
550	0	0.008333	-0.008333	0.1183	3	3	0.07046	856
555	0	0.008333	-0.008333	0.1183	3	3	0.07046	856
560	0	0.008333	-0.008333	0.1183	3	3	0.07046	856
565	0	0.008333	-0.008333	0.1183	3	3	0.07046	856
570	0	0.008333	-0.008333	0.1183	3	3	0.07046	856
575	0	0.008333	-0.008333	0.1183	3	3	0.07046	856
580	0	0.008333	-0.008333	0.1183	3	3	0.07046	856
585	0	0.008333	-0.008333	0.1183	3	3	0.07046	856
590	0	0.008333	-0.008333	0.1183	3	3	0.07046	856
595	0	0.008333	-0.008333	0.1183	3	3	0.07046	856
600	0	0.008333	-0.008333	0.1183	3	3	0.07046	856
605	0	0.008333	-0.008333	0.1183	3	3	0.07046	856
610	0	0.008333	-0.008333	0.1183	3	3	0.07046	856
615	0	0.008333	-0.008333	0.1183	3	3	0.07046	856
620	0	0.008333	-0.008333	0.1183	3	3	0.07046	856
625	0	0.008333	-0.008333	0.1183	3	3	0.07046	856
630	0	0.008333	-0.008333	0.1183	3	3	0.07046	856
635	0	0.008333	-0.008333	0.1183	3	3	0.07046	856
640	0	0.008333	-0.008333	0.1183	3	3	0.07046	856
645	0	0.008333	-0.008333	0.1183	3	3	0.07046	856
650	0	0.01667	-0.01667	0.1183	3	3	0.1409	856
655	0	0.01667	-0.01667	0.1183	3	3	0.1409	856
660	0	0.01667	-0.01667	0.1183	3	3	0.1409	856
665	0	0.025	-0.025	0.1183	3	3	0.2114	856
670	0	0.03333	-0.03333	0.1183	3	3	0.2818	856
675	0	0.03333	-0.03333	0.1183	3	3	0.2818	856
680	0	0.03333	-0.03333	0.1183	3	3	0.2818	856
685	0	0.03333	-0.03333	0.1183	3	3	0.2818	856
690	0	0.01667	-0.01667	0.1183	3	3	0.1409	856
695	0	0.008333	-0.008333	0.1183	3	3	0.07046	856
700	0	0.025	-0.025	0.1183	3	3	0.2114	856
705	0	0.03333	-0.03333	0.1183	3	3	0.2818	856
710	0	0.03333	-0.03333	0.1183	3	3	0.2818	856
715	0	0.025	-0.025	0.1183	3	3	0.2114	856
720	0	0.025	-0.025	0.1183	3	3	0.2114	856
725	0	0.025	-0.025	0.1183	3	3	0.2114	856
730	0	0.008333	-0.008333	0.1183	3	3	0.07046	856
735	0	0.008333	-0.008333	0.1183	3	3	0.07046	856
740	0	0.008333	-0.008333	0.1183	3	3	0.07046	856
745	0	0.008333	-0.008333	0.1183	3	3	0.07046	856
750	0	0.008333	-0.008333	0.1183	3	3	0.07046	856
755	0	0.008333	-0.008333	0.1183	3	3	0.07046	856
760	0	0.008333	-0.008333	0.1183	3	3	0.07046	856
765	0	0.008333	-0.008333	0.1183	3	3	0.07046	856
770	0	0.008333	-0.008333	0.1183	3	3	0.07046	856
775	0	0.008333	-0.008333	0.1183	3	3	0.07046	856
780	0	0.008333	-0.008333	0.1183	3	3	0.07046	856
785	0	0.008333	-0.008333	0.1183	3	3	0.07046	856
790	0	0.008333	-0.008333	0.1183	3	3	0.07046	856
795	0	0.008333	-0.008333	0.1183	3	3	0.07046	856
800	0	0.008333	-0.008333	0.1183	3	3	0.07046	856
805	0	0.008333	-0.008333	0.1183	3	3	0.07046	856
810	0	0.008333	-0.008333	0.1183	3	3	0.07046	856
815	0	0.008333	-0.008333	0.1183	3	3	0.07046	856
820	0	0.008333	-0.008333	0.1183	3	3	0.07046	856
825	0	0.008333	-0.008333	0.1183	3	3	0.07046	856
830	0	0.008333	-0.008333	0.1183	3	3	0.07046	856
835	0	0.008333	-0.008333	0.1183	3	3	0.07046	856
840	0	0.008333	-0.008333	0.1183	3	3	0.07046	856
845	0	0.008333	-0.008333	0.1183	3	3	0.07046	856
850	0	0.008333	-0.008333	0.1183	3	3	0.07046	856
855	0	0.008333	-0.008333	0.1183	3	3	0.07046	856
860	0	0.008333	-0.008333	0.1183	3	3	0.07046	856
865	0	0.008333	-0.008333	0.1183	3	3	0.07046	856
870	0	0.008333	-0.008333	0.1183	3	3	0.07046	856
875	0	0.01667	-0.01667	0.1183	3	3	0.1409	856
880	0	0.01667	-0.01667	0.1183	3	3	0.1409	856
885	0	0.008333	-0.008333	0.1183	3	3	0.07046	856
890	0	0.008333	-0.008333	0.1183	3	3	0.07046	856
895	0	0.008333	-0.008333	0.1183	3	3	0.07046	856
900	0	0.008333	-0.008333	0.1183	3	3	0.07046	856
905	0	0.008333	-0.008333	0.1183	3	3	0.07046	856
910	0	0.008333	-0.008333	0.1183	3	3	0.07046	856
915	0	0.008333	-0.008333	0.1183	3	3	0.07046	856
920	0	0.008333	-0.008333	0.1183	3	3	0.07046	856
925	0	0.008333	-0.008333	0.1183	3	3	0.07046	856
930	0	0.008333	-0.008333	0.1183	3	3	0.07046	856
935	0	0.008333	-0.008333	0.1183	3	3	0.07046	856
940	0	0.008333	-0.008333	0.1183	3	3	0.07046	856
945	0	0.008333	-0.008333	0.1183	3	3	0.07046	856
950	0	0.03333	-0.03333	0.1183	3	3	0.2818	856
955	0	0.04167	-0.04167	0.1183	3	3	0.3523	856
960	0	0.025	-0.025	0.1183	3	3	0.2114	856
965	0	0.025	-0.025	0.1183	3	3	0.2114	856
970	0	0.025	-0.025	0.1183	3	3	0.2114	856
975	0	0.01667	-0.01667	0.1183	3	3	0.1409	856
980	0	0.01667	-0.01667	0.1183	3	3	0.1409	856
985	0	0.01667	-0.01667	0.1183	3	3	0.1409	856
990	0	0.008333	-0.008333	0.1183	3	3	0.07046	856
995	0	0.008333	-0.008333	0.1183	3	3	0.07046	856
1000	0	0.008333	-0.008333	0.1183	3	3	0.07046	856
1005	0	0.008333	-0.008333	0.1183	3	3	0.07046	856
1010	0	0.008333	-0.008333	0.1183	3	3	0.07046	856
1015	0	0.01667	-0.01667	0.1183	3	3	0.1409	856
1020	0	0.01667	-0.01667	0.1183	3	3	0.1409	856
1025	0	0.01667	-0.01667	0.1183	3	3	0.1409	856
1030	0	0.01667	-0.01667	0.1183	3	3	0.1409	856
1035	0	0.008333	-0.008333	0.1183	3	3	0.07046	856
1040	0	0.008333	-0.008333	0.1183	3	3	0.07046	856
1045	0	0.008333	-0.008333	0.1183	3	3	0.07046	856
1050	0	0.008333	-0.008333	0.1183	3	3	0.07046	856
1055	0	0.008333	-0.008333	0.1183	3	3	0.07046	856
1060	0	0.008333	-0.008333	0.1183	3	3	0.07046	856
1065	0	0.008333	-0.008333	0.1183	3	3	0.07046	856

## Sheet: GS NU-9 vs GS Edaravone
Compare each cell mean with the other cell mean in that row
Number of families	1
Number of comparisons per family	214
Alpha	0.05
Šídák's multiple comparisons test	Mean Diff.	95.00% CI of diff.	Below threshold?	Summary	Adjusted P Value
GS Edaravone - GS NU-9
0	-0.0216	-0.5390 to 0.4958	No	ns	>0.9999
5	0.3074	-0.2100 to 0.8248	No	ns	0.998
10	0.2927	-0.2247 to 0.8101	No	ns	0.9997
15	0.5522	0.03478 to 1.070	Yes	*	0.0189
20	0.3718	-0.1456 to 0.8892	No	ns	0.8277
25	0.5513	0.03387 to 1.069	Yes	*	0.0194
30	0.4247	-0.09270 to 0.9421	No	ns	0.4194
35	0.01718	-0.5002 to 0.5346	No	ns	>0.9999
40	0.2249	-0.2925 to 0.7423	No	ns	>0.9999
45	0.2663	-0.2511 to 0.7837	No	ns	>0.9999
50	0.1667	-0.3507 to 0.6841	No	ns	>0.9999
55	0.1554	-0.3620 to 0.6728	No	ns	>0.9999
60	-0.09079	-0.6082 to 0.4266	No	ns	>0.9999
65	0.1078	-0.4096 to 0.6252	No	ns	>0.9999
70	-0.2331	-0.7505 to 0.2843	No	ns	>0.9999
75	-0.01601	-0.5334 to 0.5014	No	ns	>0.9999
80	-0.3994	-0.9168 to 0.1180	No	ns	0.6199
85	-0.2757	-0.7931 to 0.2417	No	ns	>0.9999
90	-0.3499	-0.8673 to 0.1675	No	ns	0.9365
95	-0.4875	-1.005 to 0.02985	No	ns	0.1082
100	-0.6149	-1.132 to -0.09750	Yes	**	0.0028
105	-0.5936	-1.111 to -0.07617	Yes	**	0.0055
110	-0.6309	-1.148 to -0.1135	Yes	**	0.0017
115	-0.9225	-1.440 to -0.4052	Yes	****	<0.0001
120	-0.8615	-1.379 to -0.3441	Yes	****	<0.0001
125	-0.5403	-1.058 to -0.02293	Yes	*	0.0266
130	-0.5204	-1.038 to -0.002984	Yes	*	0.0461
135	-0.7936	-1.311 to -0.2762	Yes	****	<0.0001
140	-0.6628	-1.180 to -0.1454	Yes	***	0.0006
145	-0.3987	-0.9160 to 0.1187	No	ns	0.6261
150	-0.3702	-0.8876 to 0.1471	No	ns	0.8374
155	-0.01088	-0.5283 to 0.5065	No	ns	>0.9999
160	-0.08248	-0.5999 to 0.4349	No	ns	>0.9999
165	-0.06258	-0.5800 to 0.4548	No	ns	>0.9999
170	0.1873	-0.3301 to 0.7047	No	ns	>0.9999
175	0.3661	-0.1513 to 0.8835	No	ns	0.8619
180	0.07134	-0.4460 to 0.5887	No	ns	>0.9999
185	0.2074	-0.3100 to 0.7248	No	ns	>0.9999
190	0.1432	-0.3742 to 0.6605	No	ns	>0.9999
195	0.2079	-0.3095 to 0.7253	No	ns	>0.9999
200	0.08059	-0.4368 to 0.5980	No	ns	>0.9999
205	0.04849	-0.4689 to 0.5659	No	ns	>0.9999
210	0.07555	-0.4418 to 0.5929	No	ns	>0.9999
215	0.03715	-0.4802 to 0.5545	No	ns	>0.9999
220	-0.07513	-0.5925 to 0.4423	No	ns	>0.9999
225	0.003824	-0.5136 to 0.5212	No	ns	>0.9999
230	-0.04498	-0.5624 to 0.4724	No	ns	>0.9999
235	0.08957	-0.4278 to 0.6070	No	ns	>0.9999
240	0.1766	-0.3407 to 0.6940	No	ns	>0.9999
245	0.03364	-0.4837 to 0.5510	No	ns	>0.9999
250	0.1227	-0.3947 to 0.6401	No	ns	>0.9999
255	0.01093	-0.5065 to 0.5283	No	ns	>0.9999
260	-0.001843	-0.5192 to 0.5155	No	ns	>0.9999
265	-0.07092	-0.5883 to 0.4465	No	ns	>0.9999
270	-0.07515	-0.5925 to 0.4422	No	ns	>0.9999
275	-0.2263	-0.7437 to 0.2911	No	ns	>0.9999
280	-0.03776	-0.5551 to 0.4796	No	ns	>0.9999
285	-0.05172	-0.5691 to 0.4657	No	ns	>0.9999
290	-0.04602	-0.5634 to 0.4714	No	ns	>0.9999
295	-0.04993	-0.5673 to 0.4675	No	ns	>0.9999
300	0.0428	-0.4746 to 0.5602	No	ns	>0.9999
305	0.01311	-0.5043 to 0.5305	No	ns	>0.9999
310	-0.008174	-0.5256 to 0.5092	No	ns	>0.9999
315	0.06585	-0.4515 to 0.5832	No	ns	>0.9999
320	0.1025	-0.4149 to 0.6199	No	ns	>0.9999
325	0.1269	-0.3905 to 0.6443	No	ns	>0.9999
330	0.03985	-0.4775 to 0.5572	No	ns	>0.9999
335	0.04448	-0.4729 to 0.5619	No	ns	>0.9999
340	0.0343	-0.4831 to 0.5517	No	ns	>0.9999
345	0.03337	-0.4840 to 0.5508	No	ns	>0.9999
350	0.03337	-0.4840 to 0.5508	No	ns	>0.9999
355	0.04171	-0.4757 to 0.5591	No	ns	>0.9999
360	0.01671	-0.5007 to 0.5341	No	ns	>0.9999
365	0.006521	-0.5109 to 0.5239	No	ns	>0.9999
370	0.02466	-0.4927 to 0.5420	No	ns	>0.9999
375	0.01633	-0.5011 to 0.5337	No	ns	>0.9999
380	0.02466	-0.4927 to 0.5420	No	ns	>0.9999
385	0.0178	-0.4996 to 0.5352	No	ns	>0.9999
390	0.009463	-0.5079 to 0.5268	No	ns	>0.9999
395	0.0178	-0.4996 to 0.5352	No	ns	>0.9999
400	0.02593	-0.4915 to 0.5433	No	ns	>0.9999
405	0.01759	-0.4998 to 0.5350	No	ns	>0.9999
410	0.01759	-0.4998 to 0.5350	No	ns	>0.9999
415	0.01759	-0.4998 to 0.5350	No	ns	>0.9999
420	0.01759	-0.4998 to 0.5350	No	ns	>0.9999
425	0	-0.5174 to 0.5174	No	ns	>0.9999
430	0	-0.5174 to 0.5174	No	ns	>0.9999
435	0	-0.5174 to 0.5174	No	ns	>0.9999
440	0	-0.5174 to 0.5174	No	ns	>0.9999
445	0	-0.5174 to 0.5174	No	ns	>0.9999
450	0	-0.5174 to 0.5174	No	ns	>0.9999
455	0	-0.5174 to 0.5174	No	ns	>0.9999
460	0	-0.5174 to 0.5174	No	ns	>0.9999
465	0	-0.5174 to 0.5174	No	ns	>0.9999
470	0	-0.5174 to 0.5174	No	ns	>0.9999
475	0	-0.5174 to 0.5174	No	ns	>0.9999
480	0	-0.5174 to 0.5174	No	ns	>0.9999
485	0	-0.5174 to 0.5174	No	ns	>0.9999
490	0	-0.5174 to 0.5174	No	ns	>0.9999
495	-0.008333	-0.5257 to 0.5091	No	ns	>0.9999
500	-0.008333	-0.5257 to 0.5091	No	ns	>0.9999
505	-0.008333	-0.5257 to 0.5091	No	ns	>0.9999
510	-0.008333	-0.5257 to 0.5091	No	ns	>0.9999
515	-0.008333	-0.5257 to 0.5091	No	ns	>0.9999
520	-0.008333	-0.5257 to 0.5091	No	ns	>0.9999
525	-0.008333	-0.5257 to 0.5091	No	ns	>0.9999
530	-0.008333	-0.5257 to 0.5091	No	ns	>0.9999
535	-0.008333	-0.5257 to 0.5091	No	ns	>0.9999
540	-0.008333	-0.5257 to 0.5091	No	ns	>0.9999
545	-0.008333	-0.5257 to 0.5091	No	ns	>0.9999
550	-0.008333	-0.5257 to 0.5091	No	ns	>0.9999
555	-0.008333	-0.5257 to 0.5091	No	ns	>0.9999
560	-0.008333	-0.5257 to 0.5091	No	ns	>0.9999
565	-0.008333	-0.5257 to 0.5091	No	ns	>0.9999
570	-0.008333	-0.5257 to 0.5091	No	ns	>0.9999
575	-0.008333	-0.5257 to 0.5091	No	ns	>0.9999
580	-0.008333	-0.5257 to 0.5091	No	ns	>0.9999
585	-0.008333	-0.5257 to 0.5091	No	ns	>0.9999
590	-0.008333	-0.5257 to 0.5091	No	ns	>0.9999
595	-0.008333	-0.5257 to 0.5091	No	ns	>0.9999
600	-0.008333	-0.5257 to 0.5091	No	ns	>0.9999
605	-0.008333	-0.5257 to 0.5091	No	ns	>0.9999
610	-0.008333	-0.5257 to 0.5091	No	ns	>0.9999
615	-0.008333	-0.5257 to 0.5091	No	ns	>0.9999
620	-0.008333	-0.5257 to 0.5091	No	ns	>0.9999
625	-0.008333	-0.5257 to 0.5091	No	ns	>0.9999
630	-0.008333	-0.5257 to 0.5091	No	ns	>0.9999
635	-0.008333	-0.5257 to 0.5091	No	ns	>0.9999
640	-0.008333	-0.5257 to 0.5091	No	ns	>0.9999
645	-0.008333	-0.5257 to 0.5091	No	ns	>0.9999
650	-0.01667	-0.5341 to 0.5007	No	ns	>0.9999
655	-0.01667	-0.5341 to 0.5007	No	ns	>0.9999
660	-0.01667	-0.5341 to 0.5007	No	ns	>0.9999
665	-0.025	-0.5424 to 0.4924	No	ns	>0.9999
670	-0.03333	-0.5507 to 0.4841	No	ns	>0.9999
675	-0.03333	-0.5507 to 0.4841	No	ns	>0.9999
680	-0.03333	-0.5507 to 0.4841	No	ns	>0.9999
685	-0.03333	-0.5507 to 0.4841	No	ns	>0.9999
690	-0.01667	-0.5341 to 0.5007	No	ns	>0.9999
695	-0.008333	-0.5257 to 0.5091	No	ns	>0.9999
700	-0.025	-0.5424 to 0.4924	No	ns	>0.9999
705	-0.03333	-0.5507 to 0.4841	No	ns	>0.9999
710	-0.03333	-0.5507 to 0.4841	No	ns	>0.9999
715	-0.025	-0.5424 to 0.4924	No	ns	>0.9999
720	-0.025	-0.5424 to 0.4924	No	ns	>0.9999
725	-0.025	-0.5424 to 0.4924	No	ns	>0.9999
730	-0.008333	-0.5257 to 0.5091	No	ns	>0.9999
735	-0.008333	-0.5257 to 0.5091	No	ns	>0.9999
740	-0.008333	-0.5257 to 0.5091	No	ns	>0.9999
745	-0.008333	-0.5257 to 0.5091	No	ns	>0.9999
750	-0.008333	-0.5257 to 0.5091	No	ns	>0.9999
755	-0.008333	-0.5257 to 0.5091	No	ns	>0.9999
760	-0.008333	-0.5257 to 0.5091	No	ns	>0.9999
765	-0.008333	-0.5257 to 0.5091	No	ns	>0.9999
770	-0.008333	-0.5257 to 0.5091	No	ns	>0.9999
775	-0.008333	-0.5257 to 0.5091	No	ns	>0.9999
780	-0.008333	-0.5257 to 0.5091	No	ns	>0.9999
785	-0.008333	-0.5257 to 0.5091	No	ns	>0.9999
790	-0.008333	-0.5257 to 0.5091	No	ns	>0.9999
795	-0.008333	-0.5257 to 0.5091	No	ns	>0.9999
800	-0.008333	-0.5257 to 0.5091	No	ns	>0.9999
805	-0.008333	-0.5257 to 0.5091	No	ns	>0.9999
810	-0.008333	-0.5257 to 0.5091	No	ns	>0.9999
815	-0.008333	-0.5257 to 0.5091	No	ns	>0.9999
820	-0.008333	-0.5257 to 0.5091	No	ns	>0.9999
825	-0.008333	-0.5257 to 0.5091	No	ns	>0.9999
830	-0.008333	-0.5257 to 0.5091	No	ns	>0.9999
835	-0.008333	-0.5257 to 0.5091	No	ns	>0.9999
840	-0.008333	-0.5257 to 0.5091	No	ns	>0.9999
845	-0.008333	-0.5257 to 0.5091	No	ns	>0.9999
850	-0.008333	-0.5257 to 0.5091	No	ns	>0.9999
855	-0.008333	-0.5257 to 0.5091	No	ns	>0.9999
860	-0.008333	-0.5257 to 0.5091	No	ns	>0.9999
865	-0.008333	-0.5257 to 0.5091	No	ns	>0.9999
870	-0.008333	-0.5257 to 0.5091	No	ns	>0.9999
875	-0.01667	-0.5341 to 0.5007	No	ns	>0.9999
880	-0.01667	-0.5341 to 0.5007	No	ns	>0.9999
885	-0.008333	-0.5257 to 0.5091	No	ns	>0.9999
890	-0.008333	-0.5257 to 0.5091	No	ns	>0.9999
895	-0.008333	-0.5257 to 0.5091	No	ns	>0.9999
900	-0.008333	-0.5257 to 0.5091	No	ns	>0.9999
905	-0.008333	-0.5257 to 0.5091	No	ns	>0.9999
910	-0.008333	-0.5257 to 0.5091	No	ns	>0.9999
915	-0.008333	-0.5257 to 0.5091	No	ns	>0.9999
920	-0.008333	-0.5257 to 0.5091	No	ns	>0.9999
925	-0.008333	-0.5257 to 0.5091	No	ns	>0.9999
930	-0.008333	-0.5257 to 0.5091	No	ns	>0.9999
935	-0.008333	-0.5257 to 0.5091	No	ns	>0.9999
940	-0.008333	-0.5257 to 0.5091	No	ns	>0.9999
945	-0.008333	-0.5257 to 0.5091	No	ns	>0.9999
950	-0.03333	-0.5507 to 0.4841	No	ns	>0.9999
955	-0.04167	-0.5591 to 0.4757	No	ns	>0.9999
960	-0.025	-0.5424 to 0.4924	No	ns	>0.9999
965	-0.025	-0.5424 to 0.4924	No	ns	>0.9999
970	-0.025	-0.5424 to 0.4924	No	ns	>0.9999
975	-0.01667	-0.5341 to 0.5007	No	ns	>0.9999
980	-0.01667	-0.5341 to 0.5007	No	ns	>0.9999
985	-0.01667	-0.5341 to 0.5007	No	ns	>0.9999
990	-0.008333	-0.5257 to 0.5091	No	ns	>0.9999
995	-0.008333	-0.5257 to 0.5091	No	ns	>0.9999
1000	-0.008333	-0.5257 to 0.5091	No	ns	>0.9999
1005	-0.008333	-0.5257 to 0.5091	No	ns	>0.9999
1010	-0.008333	-0.5257 to 0.5091	No	ns	>0.9999
1015	-0.01667	-0.5341 to 0.5007	No	ns	>0.9999
1020	-0.01667	-0.5341 to 0.5007	No	ns	>0.9999
1025	-0.01667	-0.5341 to 0.5007	No	ns	>0.9999
1030	-0.01667	-0.5341 to 0.5007	No	ns	>0.9999
1035	-0.008333	-0.5257 to 0.5091	No	ns	>0.9999
1040	-0.008333	-0.5257 to 0.5091	No	ns	>0.9999
1045	-0.008333	-0.5257 to 0.5091	No	ns	>0.9999
1050	-0.008333	-0.5257 to 0.5091	No	ns	>0.9999
1055	-0.008333	-0.5257 to 0.5091	No	ns	>0.9999
1060	-0.008333	-0.5257 to 0.5091	No	ns	>0.9999
1065	-0.008333	-0.5257 to 0.5091	No	ns	>0.9999
Test details	Mean 1	Mean 2	Mean Diff.	SE of diff.	N1	N2	t	DF
GS Edaravone - GS NU-9
0	1.753	1.775	-0.0216	0.1403	3	3	0.154	856
5	2.682	2.375	0.3074	0.1403	3	3	2.192	856
10	3.953	3.66	0.2927	0.1403	3	3	2.087	856
15	4.767	4.215	0.5522	0.1403	3	3	3.937	856
20	4.796	4.424	0.3718	0.1403	3	3	2.651	856
25	4.723	4.171	0.5513	0.1403	3	3	3.93	856
30	4.228	3.804	0.4247	0.1403	3	3	3.028	856
35	3.796	3.779	0.01718	0.1403	3	3	0.1225	856
40	3.911	3.686	0.2249	0.1403	3	3	1.603	856
45	3.71	3.443	0.2663	0.1403	3	3	1.899	856
50	3.593	3.427	0.1667	0.1403	3	3	1.188	856
55	3.484	3.329	0.1554	0.1403	3	3	1.108	856
60	3.369	3.459	-0.09079	0.1403	3	3	0.6473	856
65	3.458	3.35	0.1078	0.1403	3	3	0.7687	856
70	3.255	3.488	-0.2331	0.1403	3	3	1.662	856
75	3.31	3.326	-0.01601	0.1403	3	3	0.1142	856
80	3.289	3.688	-0.3994	0.1403	3	3	2.848	856
85	3.268	3.543	-0.2757	0.1403	3	3	1.966	856
90	3.096	3.446	-0.3499	0.1403	3	3	2.495	856
95	2.77	3.258	-0.4875	0.1403	3	3	3.476	856
100	2.66	3.275	-0.6149	0.1403	3	3	4.384	856
105	2.71	3.304	-0.5936	0.1403	3	3	4.232	856
110	2.478	3.109	-0.6309	0.1403	3	3	4.498	856
115	2.37	3.293	-0.9225	0.1403	3	3	6.577	856
120	2.356	3.218	-0.8615	0.1403	3	3	6.142	856
125	2.359	2.899	-0.5403	0.1403	3	3	3.852	856
130	2.259	2.779	-0.5204	0.1403	3	3	3.71	856
135	2.017	2.811	-0.7936	0.1403	3	3	5.658	856
140	1.849	2.512	-0.6628	0.1403	3	3	4.726	856
145	1.946	2.345	-0.3987	0.1403	3	3	2.842	856
150	1.944	2.315	-0.3702	0.1403	3	3	2.64	856
155	1.873	1.884	-0.01088	0.1403	3	3	0.07757	856
160	1.823	1.906	-0.08248	0.1403	3	3	0.5881	856
165	1.755	1.818	-0.06258	0.1403	3	3	0.4462	856
170	1.885	1.697	0.1873	0.1403	3	3	1.335	856
175	1.962	1.596	0.3661	0.1403	3	3	2.61	856
180	1.607	1.535	0.07134	0.1403	3	3	0.5086	856
185	1.532	1.325	0.2074	0.1403	3	3	1.479	856
190	1.496	1.352	0.1432	0.1403	3	3	1.021	856
195	1.298	1.09	0.2079	0.1403	3	3	1.482	856
200	1.135	1.054	0.08059	0.1403	3	3	0.5746	856
205	1.021	0.9725	0.04849	0.1403	3	3	0.3457	856
210	0.9598	0.8843	0.07555	0.1403	3	3	0.5386	856
215	0.9446	0.9075	0.03715	0.1403	3	3	0.2649	856
220	0.7939	0.8691	-0.07513	0.1403	3	3	0.5356	856
225	0.7351	0.7313	0.003824	0.1403	3	3	0.02726	856
230	0.6646	0.7096	-0.04498	0.1403	3	3	0.3207	856
235	0.7239	0.6343	0.08957	0.1403	3	3	0.6386	856
240	0.6538	0.4771	0.1766	0.1403	3	3	1.259	856
245	0.5098	0.4761	0.03364	0.1403	3	3	0.2398	856
250	0.52	0.3973	0.1227	0.1403	3	3	0.8749	856
255	0.4082	0.3973	0.01093	0.1403	3	3	0.07791	856
260	0.3726	0.3744	-0.001843	0.1403	3	3	0.01314	856
265	0.3087	0.3796	-0.07092	0.1403	3	3	0.5056	856
270	0.3357	0.4108	-0.07515	0.1403	3	3	0.5358	856
275	0.2481	0.4744	-0.2263	0.1403	3	3	1.613	856
280	0.3222	0.36	-0.03776	0.1403	3	3	0.2692	856
285	0.2407	0.2925	-0.05172	0.1403	3	3	0.3687	856
290	0.2204	0.2664	-0.04602	0.1403	3	3	0.3281	856
295	0.2	0.2499	-0.04993	0.1403	3	3	0.356	856
300	0.2667	0.2239	0.0428	0.1403	3	3	0.3052	856
305	0.2028	0.1897	0.01311	0.1403	3	3	0.09345	856
310	0.2028	0.211	-0.008174	0.1403	3	3	0.05828	856
315	0.2028	0.1369	0.06585	0.1403	3	3	0.4694	856
320	0.213	0.1105	0.1025	0.1403	3	3	0.7308	856
325	0.2213	0.0944	0.1269	0.1403	3	3	0.9047	856
330	0.1676	0.1277	0.03985	0.1403	3	3	0.2841	856
335	0.1222	0.07774	0.04448	0.1403	3	3	0.3171	856
340	0.112	0.07774	0.0343	0.1403	3	3	0.2445	856
345	0.1111	0.07774	0.03337	0.1403	3	3	0.2379	856
350	0.1028	0.0694	0.03337	0.1403	3	3	0.2379	856
355	0.1028	0.06107	0.04171	0.1403	3	3	0.2973	856
360	0.07778	0.06107	0.01671	0.1403	3	3	0.1191	856
365	0.05926	0.05274	0.006521	0.1403	3	3	0.04649	856
370	0.05926	0.0346	0.02466	0.1403	3	3	0.1758	856
375	0.05093	0.0346	0.01633	0.1403	3	3	0.1164	856
380	0.05926	0.0346	0.02466	0.1403	3	3	0.1758	856
385	0.04259	0.0248	0.0178	0.1403	3	3	0.1269	856
390	0.03426	0.0248	0.009463	0.1403	3	3	0.06746	856
395	0.03426	0.01646	0.0178	0.1403	3	3	0.1269	856
400	0.03426	0.008333	0.02593	0.1403	3	3	0.1848	856
405	0.02593	0.008333	0.01759	0.1403	3	3	0.1254	856
410	0.02593	0.008333	0.01759	0.1403	3	3	0.1254	856
415	0.02593	0.008333	0.01759	0.1403	3	3	0.1254	856
420	0.02593	0.008333	0.01759	0.1403	3	3	0.1254	856
425	0.008333	0.008333	0	0.1403	3	3	0	856
430	0.008333	0.008333	0	0.1403	3	3	0	856
435	0.008333	0.008333	0	0.1403	3	3	0	856
440	0.008333	0.008333	0	0.1403	3	3	0	856
445	0.008333	0.008333	0	0.1403	3	3	0	856
450	0.008333	0.008333	0	0.1403	3	3	0	856
455	0.008333	0.008333	0	0.1403	3	3	0	856
460	0.008333	0.008333	0	0.1403	3	3	0	856
465	0.008333	0.008333	0	0.1403	3	3	0	856
470	0.008333	0.008333	0	0.1403	3	3	0	856
475	0.008333	0.008333	0	0.1403	3	3	0	856
480	0.008333	0.008333	0	0.1403	3	3	0	856
485	0.008333	0.008333	0	0.1403	3	3	0	856
490	0.008333	0.008333	0	0.1403	3	3	0	856
495	0	0.008333	-0.008333	0.1403	3	3	0.05941	856
500	0	0.008333	-0.008333	0.1403	3	3	0.05941	856
505	0	0.008333	-0.008333	0.1403	3	3	0.05941	856
510	0	0.008333	-0.008333	0.1403	3	3	0.05941	856
515	0	0.008333	-0.008333	0.1403	3	3	0.05941	856
520	0	0.008333	-0.008333	0.1403	3	3	0.05941	856
525	0	0.008333	-0.008333	0.1403	3	3	0.05941	856
530	0	0.008333	-0.008333	0.1403	3	3	0.05941	856
535	0	0.008333	-0.008333	0.1403	3	3	0.05941	856
540	0	0.008333	-0.008333	0.1403	3	3	0.05941	856
545	0	0.008333	-0.008333	0.1403	3	3	0.05941	856
550	0	0.008333	-0.008333	0.1403	3	3	0.05941	856
555	0	0.008333	-0.008333	0.1403	3	3	0.05941	856
560	0	0.008333	-0.008333	0.1403	3	3	0.05941	856
565	0	0.008333	-0.008333	0.1403	3	3	0.05941	856
570	0	0.008333	-0.008333	0.1403	3	3	0.05941	856
575	0	0.008333	-0.008333	0.1403	3	3	0.05941	856
580	0	0.008333	-0.008333	0.1403	3	3	0.05941	856
585	0	0.008333	-0.008333	0.1403	3	3	0.05941	856
590	0	0.008333	-0.008333	0.1403	3	3	0.05941	856
595	0	0.008333	-0.008333	0.1403	3	3	0.05941	856
600	0	0.008333	-0.008333	0.1403	3	3	0.05941	856
605	0	0.008333	-0.008333	0.1403	3	3	0.05941	856
610	0	0.008333	-0.008333	0.1403	3	3	0.05941	856
615	0	0.008333	-0.008333	0.1403	3	3	0.05941	856
620	0	0.008333	-0.008333	0.1403	3	3	0.05941	856
625	0	0.008333	-0.008333	0.1403	3	3	0.05941	856
630	0	0.008333	-0.008333	0.1403	3	3	0.05941	856
635	0	0.008333	-0.008333	0.1403	3	3	0.05941	856
640	0	0.008333	-0.008333	0.1403	3	3	0.05941	856
645	0	0.008333	-0.008333	0.1403	3	3	0.05941	856
650	0	0.01667	-0.01667	0.1403	3	3	0.1188	856
655	0	0.01667	-0.01667	0.1403	3	3	0.1188	856
660	0	0.01667	-0.01667	0.1403	3	3	0.1188	856
665	0	0.025	-0.025	0.1403	3	3	0.1782	856
670	0	0.03333	-0.03333	0.1403	3	3	0.2376	856
675	0	0.03333	-0.03333	0.1403	3	3	0.2376	856
680	0	0.03333	-0.03333	0.1403	3	3	0.2376	856
685	0	0.03333	-0.03333	0.1403	3	3	0.2376	856
690	0	0.01667	-0.01667	0.1403	3	3	0.1188	856
695	0	0.008333	-0.008333	0.1403	3	3	0.05941	856
700	0	0.025	-0.025	0.1403	3	3	0.1782	856
705	0	0.03333	-0.03333	0.1403	3	3	0.2376	856
710	0	0.03333	-0.03333	0.1403	3	3	0.2376	856
715	0	0.025	-0.025	0.1403	3	3	0.1782	856
720	0	0.025	-0.025	0.1403	3	3	0.1782	856
725	0	0.025	-0.025	0.1403	3	3	0.1782	856
730	0	0.008333	-0.008333	0.1403	3	3	0.05941	856
735	0	0.008333	-0.008333	0.1403	3	3	0.05941	856
740	0	0.008333	-0.008333	0.1403	3	3	0.05941	856
745	0	0.008333	-0.008333	0.1403	3	3	0.05941	856
750	0	0.008333	-0.008333	0.1403	3	3	0.05941	856
755	0	0.008333	-0.008333	0.1403	3	3	0.05941	856
760	0	0.008333	-0.008333	0.1403	3	3	0.05941	856
765	0	0.008333	-0.008333	0.1403	3	3	0.05941	856
770	0	0.008333	-0.008333	0.1403	3	3	0.05941	856
775	0	0.008333	-0.008333	0.1403	3	3	0.05941	856
780	0	0.008333	-0.008333	0.1403	3	3	0.05941	856
785	0	0.008333	-0.008333	0.1403	3	3	0.05941	856
790	0	0.008333	-0.008333	0.1403	3	3	0.05941	856
795	0	0.008333	-0.008333	0.1403	3	3	0.05941	856
800	0	0.008333	-0.008333	0.1403	3	3	0.05941	856
805	0	0.008333	-0.008333	0.1403	3	3	0.05941	856
810	0	0.008333	-0.008333	0.1403	3	3	0.05941	856
815	0	0.008333	-0.008333	0.1403	3	3	0.05941	856
820	0	0.008333	-0.008333	0.1403	3	3	0.05941	856
825	0	0.008333	-0.008333	0.1403	3	3	0.05941	856
830	0	0.008333	-0.008333	0.1403	3	3	0.05941	856
835	0	0.008333	-0.008333	0.1403	3	3	0.05941	856
840	0	0.008333	-0.008333	0.1403	3	3	0.05941	856
845	0	0.008333	-0.008333	0.1403	3	3	0.05941	856
850	0	0.008333	-0.008333	0.1403	3	3	0.05941	856
855	0	0.008333	-0.008333	0.1403	3	3	0.05941	856
860	0	0.008333	-0.008333	0.1403	3	3	0.05941	856
865	0	0.008333	-0.008333	0.1403	3	3	0.05941	856
870	0	0.008333	-0.008333	0.1403	3	3	0.05941	856
875	0	0.01667	-0.01667	0.1403	3	3	0.1188	856
880	0	0.01667	-0.01667	0.1403	3	3	0.1188	856
885	0	0.008333	-0.008333	0.1403	3	3	0.05941	856
890	0	0.008333	-0.008333	0.1403	3	3	0.05941	856
895	0	0.008333	-0.008333	0.1403	3	3	0.05941	856
900	0	0.008333	-0.008333	0.1403	3	3	0.05941	856
905	0	0.008333	-0.008333	0.1403	3	3	0.05941	856
910	0	0.008333	-0.008333	0.1403	3	3	0.05941	856
915	0	0.008333	-0.008333	0.1403	3	3	0.05941	856
920	0	0.008333	-0.008333	0.1403	3	3	0.05941	856
925	0	0.008333	-0.008333	0.1403	3	3	0.05941	856
930	0	0.008333	-0.008333	0.1403	3	3	0.05941	856
935	0	0.008333	-0.008333	0.1403	3	3	0.05941	856
940	0	0.008333	-0.008333	0.1403	3	3	0.05941	856
945	0	0.008333	-0.008333	0.1403	3	3	0.05941	856
950	0	0.03333	-0.03333	0.1403	3	3	0.2376	856
955	0	0.04167	-0.04167	0.1403	3	3	0.2971	856
960	0	0.025	-0.025	0.1403	3	3	0.1782	856
965	0	0.025	-0.025	0.1403	3	3	0.1782	856
970	0	0.025	-0.025	0.1403	3	3	0.1782	856
975	0	0.01667	-0.01667	0.1403	3	3	0.1188	856
980	0	0.01667	-0.01667	0.1403	3	3	0.1188	856
985	0	0.01667	-0.01667	0.1403	3	3	0.1188	856
990	0	0.008333	-0.008333	0.1403	3	3	0.05941	856
995	0	0.008333	-0.008333	0.1403	3	3	0.05941	856
1000	0	0.008333	-0.008333	0.1403	3	3	0.05941	856
1005	0	0.008333	-0.008333	0.1403	3	3	0.05941	856
1010	0	0.008333	-0.008333	0.1403	3	3	0.05941	856
1015	0	0.01667	-0.01667	0.1403	3	3	0.1188	856
1020	0	0.01667	-0.01667	0.1403	3	3	0.1188	856
1025	0	0.01667	-0.01667	0.1403	3	3	0.1188	856
1030	0	0.01667	-0.01667	0.1403	3	3	0.1188	856
1035	0	0.008333	-0.008333	0.1403	3	3	0.05941	856
1040	0	0.008333	-0.008333	0.1403	3	3	0.05941	856
1045	0	0.008333	-0.008333	0.1403	3	3	0.05941	856
1050	0	0.008333	-0.008333	0.1403	3	3	0.05941	856
1055	0	0.008333	-0.008333	0.1403	3	3	0.05941	856
1060	0	0.008333	-0.008333	0.1403	3	3	0.05941	856
1065	0	0.008333	-0.008333	0.1403	3	3	0.05941	856

## Sheet: GS Riluzole vs GS Edaravone
Compare each cell mean with the other cell mean in that row
Number of families	1
Number of comparisons per family	214
Alpha	0.05
Šídák's multiple comparisons test	Mean Diff.	95.00% CI of diff.	Below threshold?	Summary	Adjusted P Value
GS Riluzole - GS Edaravone
0	0.03704	-0.4309 to 0.5050	No	ns	>0.9999
5	-0.4635	-0.9314 to 0.004514	No	ns	0.0571
10	-0.9765	-1.444 to -0.5086	Yes	****	<0.0001
15	-1.432	-1.900 to -0.9642	Yes	****	<0.0001
20	-1.54	-2.008 to -1.072	Yes	****	<0.0001
25	-1.443	-1.911 to -0.9750	Yes	****	<0.0001
30	-1.17	-1.638 to -0.7024	Yes	****	<0.0001
35	-0.5835	-1.051 to -0.1155	Yes	**	0.001
40	-0.7177	-1.186 to -0.2498	Yes	****	<0.0001
45	-0.7636	-1.232 to -0.2956	Yes	****	<0.0001
50	-0.5969	-1.065 to -0.1289	Yes	***	0.0006
55	-0.5447	-1.013 to -0.07677	Yes	**	0.0042
60	-0.4435	-0.9115 to 0.02446	No	ns	0.1009
65	-0.5391	-1.007 to -0.07113	Yes	**	0.0051
70	-0.3788	-0.8468 to 0.08914	No	ns	0.4637
75	-0.4436	-0.9116 to 0.02438	No	ns	0.1006
80	-0.4925	-0.9605 to -0.02454	Yes	*	0.0236
85	-0.5517	-1.020 to -0.08371	Yes	**	0.0033
90	-0.6284	-1.096 to -0.1605	Yes	***	0.0002
95	-0.3393	-0.8073 to 0.1287	No	ns	0.8058
100	-0.3149	-0.7828 to 0.1531	No	ns	0.9426
105	-0.2378	-0.7058 to 0.2302	No	ns	>0.9999
110	-0.3295	-0.7975 to 0.1384	No	ns	0.8718
115	-0.1372	-0.6052 to 0.3307	No	ns	>0.9999
120	-0.05361	-0.5216 to 0.4144	No	ns	>0.9999
125	-0.3123	-0.7803 to 0.1557	No	ns	0.9513
130	-0.05808	-0.5261 to 0.4099	No	ns	>0.9999
135	-0.1468	-0.6148 to 0.3212	No	ns	>0.9999
140	0.1356	-0.3324 to 0.6035	No	ns	>0.9999
145	-0.2281	-0.6961 to 0.2398	No	ns	>0.9999
150	-0.1892	-0.6572 to 0.2787	No	ns	>0.9999
155	-0.2726	-0.7406 to 0.1954	No	ns	0.999
160	-0.256	-0.7240 to 0.2119	No	ns	>0.9999
165	-0.426	-0.8940 to 0.04194	No	ns	0.1609
170	-0.6707	-1.139 to -0.2027	Yes	****	<0.0001
175	-0.7797	-1.248 to -0.3117	Yes	****	<0.0001
180	-0.5126	-0.9805 to -0.04459	Yes	*	0.0124
185	-0.4712	-0.9391 to -0.003183	Yes	*	0.0455
190	-0.5625	-1.030 to -0.09453	Yes	**	0.0022
195	-0.4926	-0.9606 to -0.02467	Yes	*	0.0235
200	-0.4461	-0.9141 to 0.02189	No	ns	0.0939
205	-0.3606	-0.8286 to 0.1074	No	ns	0.6259
210	-0.4243	-0.8923 to 0.04365	No	ns	0.1681
215	-0.487	-0.9550 to -0.01901	Yes	*	0.028
220	-0.3543	-0.8223 to 0.1136	No	ns	0.682
225	-0.2839	-0.7519 to 0.1841	No	ns	0.996
230	-0.2358	-0.7038 to 0.2322	No	ns	>0.9999
235	-0.3669	-0.8349 to 0.1011	No	ns	0.5691
240	-0.3401	-0.8080 to 0.1279	No	ns	0.8001
245	-0.2476	-0.7156 to 0.2204	No	ns	>0.9999
250	-0.2261	-0.6940 to 0.2419	No	ns	>0.9999
255	-0.156	-0.6240 to 0.3120	No	ns	>0.9999
260	-0.2338	-0.7018 to 0.2341	No	ns	>0.9999
265	-0.195	-0.6629 to 0.2730	No	ns	>0.9999
270	-0.2389	-0.7069 to 0.2291	No	ns	>0.9999
275	-0.1419	-0.6099 to 0.3260	No	ns	>0.9999
280	-0.2511	-0.7191 to 0.2169	No	ns	>0.9999
285	-0.1691	-0.6371 to 0.2988	No	ns	>0.9999
290	-0.1488	-0.6167 to 0.3192	No	ns	>0.9999
295	-0.1462	-0.6142 to 0.3218	No	ns	>0.9999
300	-0.2489	-0.7169 to 0.2191	No	ns	>0.9999
305	-0.185	-0.6530 to 0.2830	No	ns	>0.9999
310	-0.185	-0.6530 to 0.2830	No	ns	>0.9999
315	-0.194	-0.6620 to 0.2740	No	ns	>0.9999
320	-0.2042	-0.6722 to 0.2638	No	ns	>0.9999
325	-0.2125	-0.6805 to 0.2554	No	ns	>0.9999
330	-0.1588	-0.6268 to 0.3092	No	ns	>0.9999
335	-0.1135	-0.5814 to 0.3545	No	ns	>0.9999
340	-0.08572	-0.5537 to 0.3823	No	ns	>0.9999
345	-0.1023	-0.5703 to 0.3656	No	ns	>0.9999
350	-0.1028	-0.5708 to 0.3652	No	ns	>0.9999
355	-0.1028	-0.5708 to 0.3652	No	ns	>0.9999
360	-0.07778	-0.5458 to 0.3902	No	ns	>0.9999
365	-0.05926	-0.5272 to 0.4087	No	ns	>0.9999
370	-0.05926	-0.5272 to 0.4087	No	ns	>0.9999
375	-0.05093	-0.5189 to 0.4170	No	ns	>0.9999
380	-0.05926	-0.5272 to 0.4087	No	ns	>0.9999
385	-0.04259	-0.5106 to 0.4254	No	ns	>0.9999
390	-0.03426	-0.5022 to 0.4337	No	ns	>0.9999
395	-0.03426	-0.5022 to 0.4337	No	ns	>0.9999
400	-0.03426	-0.5022 to 0.4337	No	ns	>0.9999
405	-0.02593	-0.4939 to 0.4420	No	ns	>0.9999
410	-0.02593	-0.4939 to 0.4420	No	ns	>0.9999
415	-0.02593	-0.4939 to 0.4420	No	ns	>0.9999
420	-0.02593	-0.4939 to 0.4420	No	ns	>0.9999
425	-0.008333	-0.4763 to 0.4596	No	ns	>0.9999
430	-0.008333	-0.4763 to 0.4596	No	ns	>0.9999
435	-0.008333	-0.4763 to 0.4596	No	ns	>0.9999
440	-0.008333	-0.4763 to 0.4596	No	ns	>0.9999
445	-0.008333	-0.4763 to 0.4596	No	ns	>0.9999
450	-0.008333	-0.4763 to 0.4596	No	ns	>0.9999
455	-0.008333	-0.4763 to 0.4596	No	ns	>0.9999
460	-0.008333	-0.4763 to 0.4596	No	ns	>0.9999
465	-0.008333	-0.4763 to 0.4596	No	ns	>0.9999
470	-0.008333	-0.4763 to 0.4596	No	ns	>0.9999
475	-0.008333	-0.4763 to 0.4596	No	ns	>0.9999
480	-0.008333	-0.4763 to 0.4596	No	ns	>0.9999
485	-0.008333	-0.4763 to 0.4596	No	ns	>0.9999
490	-0.008333	-0.4763 to 0.4596	No	ns	>0.9999
495	0	-0.4680 to 0.4680	No	ns	>0.9999
500	0	-0.4680 to 0.4680	No	ns	>0.9999
505	0	-0.4680 to 0.4680	No	ns	>0.9999
510	0	-0.4680 to 0.4680	No	ns	>0.9999
515	0	-0.4680 to 0.4680	No	ns	>0.9999
520	0	-0.4680 to 0.4680	No	ns	>0.9999
525	0	-0.4680 to 0.4680	No	ns	>0.9999
530	0	-0.4680 to 0.4680	No	ns	>0.9999
535	0	-0.4680 to 0.4680	No	ns	>0.9999
540	0	-0.4680 to 0.4680	No	ns	>0.9999
545	0	-0.4680 to 0.4680	No	ns	>0.9999
550	0	-0.4680 to 0.4680	No	ns	>0.9999
555	0	-0.4680 to 0.4680	No	ns	>0.9999
560	0	-0.4680 to 0.4680	No	ns	>0.9999
565	0	-0.4680 to 0.4680	No	ns	>0.9999
570	0	-0.4680 to 0.4680	No	ns	>0.9999
575	0	-0.4680 to 0.4680	No	ns	>0.9999
580	0	-0.4680 to 0.4680	No	ns	>0.9999
585	0	-0.4680 to 0.4680	No	ns	>0.9999
590	0	-0.4680 to 0.4680	No	ns	>0.9999
595	0	-0.4680 to 0.4680	No	ns	>0.9999
600	0	-0.4680 to 0.4680	No	ns	>0.9999
605	0	-0.4680 to 0.4680	No	ns	>0.9999
610	0	-0.4680 to 0.4680	No	ns	>0.9999
615	0	-0.4680 to 0.4680	No	ns	>0.9999
620	0	-0.4680 to 0.4680	No	ns	>0.9999
625	0	-0.4680 to 0.4680	No	ns	>0.9999
630	0	-0.4680 to 0.4680	No	ns	>0.9999
635	0	-0.4680 to 0.4680	No	ns	>0.9999
640	0	-0.4680 to 0.4680	No	ns	>0.9999
645	0	-0.4680 to 0.4680	No	ns	>0.9999
650	0	-0.4680 to 0.4680	No	ns	>0.9999
655	0	-0.4680 to 0.4680	No	ns	>0.9999
660	0	-0.4680 to 0.4680	No	ns	>0.9999
665	0	-0.4680 to 0.4680	No	ns	>0.9999
670	0	-0.4680 to 0.4680	No	ns	>0.9999
675	0	-0.4680 to 0.4680	No	ns	>0.9999
680	0	-0.4680 to 0.4680	No	ns	>0.9999
685	0	-0.4680 to 0.4680	No	ns	>0.9999
690	0	-0.4680 to 0.4680	No	ns	>0.9999
695	0	-0.4680 to 0.4680	No	ns	>0.9999
700	0	-0.4680 to 0.4680	No	ns	>0.9999
705	0	-0.4680 to 0.4680	No	ns	>0.9999
710	0	-0.4680 to 0.4680	No	ns	>0.9999
715	0	-0.4680 to 0.4680	No	ns	>0.9999
720	0	-0.4680 to 0.4680	No	ns	>0.9999
725	0	-0.4680 to 0.4680	No	ns	>0.9999
730	0	-0.4680 to 0.4680	No	ns	>0.9999
735	0	-0.4680 to 0.4680	No	ns	>0.9999
740	0	-0.4680 to 0.4680	No	ns	>0.9999
745	0	-0.4680 to 0.4680	No	ns	>0.9999
750	0	-0.4680 to 0.4680	No	ns	>0.9999
755	0	-0.4680 to 0.4680	No	ns	>0.9999
760	0	-0.4680 to 0.4680	No	ns	>0.9999
765	0	-0.4680 to 0.4680	No	ns	>0.9999
770	0	-0.4680 to 0.4680	No	ns	>0.9999
775	0	-0.4680 to 0.4680	No	ns	>0.9999
780	0	-0.4680 to 0.4680	No	ns	>0.9999
785	0	-0.4680 to 0.4680	No	ns	>0.9999
790	0	-0.4680 to 0.4680	No	ns	>0.9999
795	0	-0.4680 to 0.4680	No	ns	>0.9999
800	0	-0.4680 to 0.4680	No	ns	>0.9999
805	0	-0.4680 to 0.4680	No	ns	>0.9999
810	0	-0.4680 to 0.4680	No	ns	>0.9999
815	0	-0.4680 to 0.4680	No	ns	>0.9999
820	0	-0.4680 to 0.4680	No	ns	>0.9999
825	0	-0.4680 to 0.4680	No	ns	>0.9999
830	0	-0.4680 to 0.4680	No	ns	>0.9999
835	0	-0.4680 to 0.4680	No	ns	>0.9999
840	0	-0.4680 to 0.4680	No	ns	>0.9999
845	0	-0.4680 to 0.4680	No	ns	>0.9999
850	0	-0.4680 to 0.4680	No	ns	>0.9999
855	0	-0.4680 to 0.4680	No	ns	>0.9999
860	0	-0.4680 to 0.4680	No	ns	>0.9999
865	0	-0.4680 to 0.4680	No	ns	>0.9999
870	0	-0.4680 to 0.4680	No	ns	>0.9999
875	0	-0.4680 to 0.4680	No	ns	>0.9999
880	0	-0.4680 to 0.4680	No	ns	>0.9999
885	0	-0.4680 to 0.4680	No	ns	>0.9999
890	0	-0.4680 to 0.4680	No	ns	>0.9999
895	0	-0.4680 to 0.4680	No	ns	>0.9999
900	0	-0.4680 to 0.4680	No	ns	>0.9999
905	0	-0.4680 to 0.4680	No	ns	>0.9999
910	0	-0.4680 to 0.4680	No	ns	>0.9999
915	0	-0.4680 to 0.4680	No	ns	>0.9999
920	0	-0.4680 to 0.4680	No	ns	>0.9999
925	0	-0.4680 to 0.4680	No	ns	>0.9999
930	0	-0.4680 to 0.4680	No	ns	>0.9999
935	0	-0.4680 to 0.4680	No	ns	>0.9999
940	0	-0.4680 to 0.4680	No	ns	>0.9999
945	0	-0.4680 to 0.4680	No	ns	>0.9999
950	0	-0.4680 to 0.4680	No	ns	>0.9999
955	0	-0.4680 to 0.4680	No	ns	>0.9999
960	0	-0.4680 to 0.4680	No	ns	>0.9999
965	0	-0.4680 to 0.4680	No	ns	>0.9999
970	0	-0.4680 to 0.4680	No	ns	>0.9999
975	0	-0.4680 to 0.4680	No	ns	>0.9999
980	0	-0.4680 to 0.4680	No	ns	>0.9999
985	0	-0.4680 to 0.4680	No	ns	>0.9999
990	0	-0.4680 to 0.4680	No	ns	>0.9999
995	0	-0.4680 to 0.4680	No	ns	>0.9999
1000	0	-0.4680 to 0.4680	No	ns	>0.9999
1005	0	-0.4680 to 0.4680	No	ns	>0.9999
1010	0	-0.4680 to 0.4680	No	ns	>0.9999
1015	0	-0.4680 to 0.4680	No	ns	>0.9999
1020	0	-0.4680 to 0.4680	No	ns	>0.9999
1025	0	-0.4680 to 0.4680	No	ns	>0.9999
1030	0	-0.4680 to 0.4680	No	ns	>0.9999
1035	0	-0.4680 to 0.4680	No	ns	>0.9999
1040	0	-0.4680 to 0.4680	No	ns	>0.9999
1045	0	-0.4680 to 0.4680	No	ns	>0.9999
1050	0	-0.4680 to 0.4680	No	ns	>0.9999
1055	0	-0.4680 to 0.4680	No	ns	>0.9999
1060	0	-0.4680 to 0.4680	No	ns	>0.9999
1065	0	-0.4680 to 0.4680	No	ns	>0.9999
Test details	Mean 1	Mean 2	Mean Diff.	SE of diff.	N1	N2	t	DF
GS Riluzole - GS Edaravone
0	1.79	1.753	0.03704	0.1269	3	3	0.292	856
5	2.219	2.682	-0.4635	0.1269	3	3	3.653	856
10	2.976	3.953	-0.9765	0.1269	3	3	7.697	856
15	3.335	4.767	-1.432	0.1269	3	3	11.29	856
20	3.256	4.796	-1.54	0.1269	3	3	12.14	856
25	3.28	4.723	-1.443	0.1269	3	3	11.37	856
30	3.058	4.228	-1.17	0.1269	3	3	9.225	856
35	3.212	3.796	-0.5835	0.1269	3	3	4.599	856
40	3.193	3.911	-0.7177	0.1269	3	3	5.657	856
45	2.946	3.71	-0.7636	0.1269	3	3	6.019	856
50	2.996	3.593	-0.5969	0.1269	3	3	4.705	856
55	2.94	3.484	-0.5447	0.1269	3	3	4.294	856
60	2.925	3.369	-0.4435	0.1269	3	3	3.496	856
65	2.919	3.458	-0.5391	0.1269	3	3	4.249	856
70	2.876	3.255	-0.3788	0.1269	3	3	2.986	856
75	2.866	3.31	-0.4436	0.1269	3	3	3.497	856
80	2.796	3.289	-0.4925	0.1269	3	3	3.882	856
85	2.716	3.268	-0.5517	0.1269	3	3	4.349	856
90	2.468	3.096	-0.6284	0.1269	3	3	4.953	856
95	2.431	2.77	-0.3393	0.1269	3	3	2.674	856
100	2.345	2.66	-0.3149	0.1269	3	3	2.482	856
105	2.473	2.71	-0.2378	0.1269	3	3	1.874	856
110	2.148	2.478	-0.3295	0.1269	3	3	2.597	856
115	2.233	2.37	-0.1372	0.1269	3	3	1.082	856
120	2.303	2.356	-0.05361	0.1269	3	3	0.4226	856
125	2.046	2.359	-0.3123	0.1269	3	3	2.462	856
130	2.201	2.259	-0.05808	0.1269	3	3	0.4578	856
135	1.87	2.017	-0.1468	0.1269	3	3	1.157	856
140	1.985	1.849	0.1356	0.1269	3	3	1.069	856
145	1.718	1.946	-0.2281	0.1269	3	3	1.798	856
150	1.755	1.944	-0.1892	0.1269	3	3	1.492	856
155	1.6	1.873	-0.2726	0.1269	3	3	2.149	856
160	1.567	1.823	-0.256	0.1269	3	3	2.018	856
165	1.329	1.755	-0.426	0.1269	3	3	3.358	856
170	1.214	1.885	-0.6707	0.1269	3	3	5.287	856
175	1.183	1.962	-0.7797	0.1269	3	3	6.146	856
180	1.094	1.607	-0.5126	0.1269	3	3	4.04	856
185	1.061	1.532	-0.4712	0.1269	3	3	3.714	856
190	0.933	1.496	-0.5625	0.1269	3	3	4.434	856
195	0.8052	1.298	-0.4926	0.1269	3	3	3.883	856
200	0.6884	1.135	-0.4461	0.1269	3	3	3.516	856
205	0.6604	1.021	-0.3606	0.1269	3	3	2.842	856
210	0.5355	0.9598	-0.4243	0.1269	3	3	3.345	856
215	0.4576	0.9446	-0.487	0.1269	3	3	3.839	856
220	0.4396	0.7939	-0.3543	0.1269	3	3	2.793	856
225	0.4512	0.7351	-0.2839	0.1269	3	3	2.238	856
230	0.4289	0.6646	-0.2358	0.1269	3	3	1.859	856
235	0.357	0.7239	-0.3669	0.1269	3	3	2.892	856
240	0.3137	0.6538	-0.3401	0.1269	3	3	2.68	856
245	0.2622	0.5098	-0.2476	0.1269	3	3	1.952	856
250	0.294	0.52	-0.2261	0.1269	3	3	1.782	856
255	0.2523	0.4082	-0.156	0.1269	3	3	1.23	856
260	0.1387	0.3726	-0.2338	0.1269	3	3	1.843	856
265	0.1137	0.3087	-0.195	0.1269	3	3	1.537	856
270	0.0968	0.3357	-0.2389	0.1269	3	3	1.883	856
275	0.1062	0.2481	-0.1419	0.1269	3	3	1.119	856
280	0.07112	0.3222	-0.2511	0.1269	3	3	1.979	856
285	0.0716	0.2407	-0.1691	0.1269	3	3	1.333	856
290	0.0716	0.2204	-0.1488	0.1269	3	3	1.173	856
295	0.05382	0.2	-0.1462	0.1269	3	3	1.152	856
300	0.01778	0.2667	-0.2489	0.1269	3	3	1.962	856
305	0.01778	0.2028	-0.185	0.1269	3	3	1.458	856
310	0.01778	0.2028	-0.185	0.1269	3	3	1.458	856
315	0.008772	0.2028	-0.194	0.1269	3	3	1.529	856
320	0.008772	0.213	-0.2042	0.1269	3	3	1.609	856
325	0.008772	0.2213	-0.2125	0.1269	3	3	1.675	856
330	0.008772	0.1676	-0.1588	0.1269	3	3	1.252	856
335	0.008772	0.1222	-0.1135	0.1269	3	3	0.8942	856
340	0.02632	0.112	-0.08572	0.1269	3	3	0.6757	856
345	0.008772	0.1111	-0.1023	0.1269	3	3	0.8067	856
350	0	0.1028	-0.1028	0.1269	3	3	0.8101	856
355	0	0.1028	-0.1028	0.1269	3	3	0.8101	856
360	0	0.07778	-0.07778	0.1269	3	3	0.6131	856
365	0	0.05926	-0.05926	0.1269	3	3	0.4671	856
370	0	0.05926	-0.05926	0.1269	3	3	0.4671	856
375	0	0.05093	-0.05093	0.1269	3	3	0.4014	856
380	0	0.05926	-0.05926	0.1269	3	3	0.4671	856
385	0	0.04259	-0.04259	0.1269	3	3	0.3357	856
390	0	0.03426	-0.03426	0.1269	3	3	0.27	856
395	0	0.03426	-0.03426	0.1269	3	3	0.27	856
400	0	0.03426	-0.03426	0.1269	3	3	0.27	856
405	0	0.02593	-0.02593	0.1269	3	3	0.2044	856
410	0	0.02593	-0.02593	0.1269	3	3	0.2044	856
415	0	0.02593	-0.02593	0.1269	3	3	0.2044	856
420	0	0.02593	-0.02593	0.1269	3	3	0.2044	856
425	0	0.008333	-0.008333	0.1269	3	3	0.06569	856
430	0	0.008333	-0.008333	0.1269	3	3	0.06569	856
435	0	0.008333	-0.008333	0.1269	3	3	0.06569	856
440	0	0.008333	-0.008333	0.1269	3	3	0.06569	856
445	0	0.008333	-0.008333	0.1269	3	3	0.06569	856
450	0	0.008333	-0.008333	0.1269	3	3	0.06569	856
455	0	0.008333	-0.008333	0.1269	3	3	0.06569	856
460	0	0.008333	-0.008333	0.1269	3	3	0.06569	856
465	0	0.008333	-0.008333	0.1269	3	3	0.06569	856
470	0	0.008333	-0.008333	0.1269	3	3	0.06569	856
475	0	0.008333	-0.008333	0.1269	3	3	0.06569	856
480	0	0.008333	-0.008333	0.1269	3	3	0.06569	856
485	0	0.008333	-0.008333	0.1269	3	3	0.06569	856
490	0	0.008333	-0.008333	0.1269	3	3	0.06569	856
495	0	0	0	0.1269	3	3	0	856
500	0	0	0	0.1269	3	3	0	856
505	0	0	0	0.1269	3	3	0	856
510	0	0	0	0.1269	3	3	0	856
515	0	0	0	0.1269	3	3	0	856
520	0	0	0	0.1269	3	3	0	856
525	0	0	0	0.1269	3	3	0	856
530	0	0	0	0.1269	3	3	0	856
535	0	0	0	0.1269	3	3	0	856
540	0	0	0	0.1269	3	3	0	856
545	0	0	0	0.1269	3	3	0	856
550	0	0	0	0.1269	3	3	0	856
555	0	0	0	0.1269	3	3	0	856
560	0	0	0	0.1269	3	3	0	856
565	0	0	0	0.1269	3	3	0	856
570	0	0	0	0.1269	3	3	0	856
575	0	0	0	0.1269	3	3	0	856
580	0	0	0	0.1269	3	3	0	856
585	0	0	0	0.1269	3	3	0	856
590	0	0	0	0.1269	3	3	0	856
595	0	0	0	0.1269	3	3	0	856
600	0	0	0	0.1269	3	3	0	856
605	0	0	0	0.1269	3	3	0	856
610	0	0	0	0.1269	3	3	0	856
615	0	0	0	0.1269	3	3	0	856
620	0	0	0	0.1269	3	3	0	856
625	0	0	0	0.1269	3	3	0	856
630	0	0	0	0.1269	3	3	0	856
635	0	0	0	0.1269	3	3	0	856
640	0	0	0	0.1269	3	3	0	856
645	0	0	0	0.1269	3	3	0	856
650	0	0	0	0.1269	3	3	0	856
655	0	0	0	0.1269	3	3	0	856
660	0	0	0	0.1269	3	3	0	856
665	0	0	0	0.1269	3	3	0	856
670	0	0	0	0.1269	3	3	0	856
675	0	0	0	0.1269	3	3	0	856
680	0	0	0	0.1269	3	3	0	856
685	0	0	0	0.1269	3	3	0	856
690	0	0	0	0.1269	3	3	0	856
695	0	0	0	0.1269	3	3	0	856
700	0	0	0	0.1269	3	3	0	856
705	0	0	0	0.1269	3	3	0	856
710	0	0	0	0.1269	3	3	0	856
715	0	0	0	0.1269	3	3	0	856
720	0	0	0	0.1269	3	3	0	856
725	0	0	0	0.1269	3	3	0	856
730	0	0	0	0.1269	3	3	0	856
735	0	0	0	0.1269	3	3	0	856
740	0	0	0	0.1269	3	3	0	856
745	0	0	0	0.1269	3	3	0	856
750	0	0	0	0.1269	3	3	0	856
755	0	0	0	0.1269	3	3	0	856
760	0	0	0	0.1269	3	3	0	856
765	0	0	0	0.1269	3	3	0	856
770	0	0	0	0.1269	3	3	0	856
775	0	0	0	0.1269	3	3	0	856
780	0	0	0	0.1269	3	3	0	856
785	0	0	0	0.1269	3	3	0	856
790	0	0	0	0.1269	3	3	0	856
795	0	0	0	0.1269	3	3	0	856
800	0	0	0	0.1269	3	3	0	856
805	0	0	0	0.1269	3	3	0	856
810	0	0	0	0.1269	3	3	0	856
815	0	0	0	0.1269	3	3	0	856
820	0	0	0	0.1269	3	3	0	856
825	0	0	0	0.1269	3	3	0	856
830	0	0	0	0.1269	3	3	0	856
835	0	0	0	0.1269	3	3	0	856
840	0	0	0	0.1269	3	3	0	856
845	0	0	0	0.1269	3	3	0	856
850	0	0	0	0.1269	3	3	0	856
855	0	0	0	0.1269	3	3	0	856
860	0	0	0	0.1269	3	3	0	856
865	0	0	0	0.1269	3	3	0	856
870	0	0	0	0.1269	3	3	0	856
875	0	0	0	0.1269	3	3	0	856
880	0	0	0	0.1269	3	3	0	856
885	0	0	0	0.1269	3	3	0	856
890	0	0	0	0.1269	3	3	0	856
895	0	0	0	0.1269	3	3	0	856
900	0	0	0	0.1269	3	3	0	856
905	0	0	0	0.1269	3	3	0	856
910	0	0	0	0.1269	3	3	0	856
915	0	0	0	0.1269	3	3	0	856
920	0	0	0	0.1269	3	3	0	856
925	0	0	0	0.1269	3	3	0	856
930	0	0	0	0.1269	3	3	0	856
935	0	0	0	0.1269	3	3	0	856
940	0	0	0	0.1269	3	3	0	856
945	0	0	0	0.1269	3	3	0	856
950	0	0	0	0.1269	3	3	0	856
955	0	0	0	0.1269	3	3	0	856
960	0	0	0	0.1269	3	3	0	856
965	0	0	0	0.1269	3	3	0	856
970	0	0	0	0.1269	3	3	0	856
975	0	0	0	0.1269	3	3	0	856
980	0	0	0	0.1269	3	3	0	856
985	0	0	0	0.1269	3	3	0	856
990	0	0	0	0.1269	3	3	0	856
995	0	0	0	0.1269	3	3	0	856
1000	0	0	0	0.1269	3	3	0	856
1005	0	0	0	0.1269	3	3	0	856
1010	0	0	0	0.1269	3	3	0	856
1015	0	0	0	0.1269	3	3	0	856
1020	0	0	0	0.1269	3	3	0	856
1025	0	0	0	0.1269	3	3	0	856
1030	0	0	0	0.1269	3	3	0	856
1035	0	0	0	0.1269	3	3	0	856
1040	0	0	0	0.1269	3	3	0	856
1045	0	0	0	0.1269	3	3	0	856
1050	0	0	0	0.1269	3	3	0	856
1055	0	0	0	0.1269	3	3	0	856
1060	0	0	0	0.1269	3	3	0	856
1065	0	0	0	0.1269	3	3	0	856

## Sheet:   GS SFM vs GS NU-9 + Riluzole
Compare each cell mean with the other cell mean in that row
Number of families	1
Number of comparisons per family	214
Alpha	0.05
Šídák's multiple comparisons test	Mean Diff.	95.00% CI of diff.	Below threshold?	Summary	Adjusted P Value
GS SFM - GS NU-9 + riluzole
0	-0.1475	-0.7728 to 0.4779	No	ns	>0.9999
5	0.4895	-0.1358 to 1.115	No	ns	0.5741
10	1.815	1.190 to 2.440	Yes	****	<0.0001
15	1.966	1.341 to 2.591	Yes	****	<0.0001
20	1.801	1.175 to 2.426	Yes	****	<0.0001
25	1.798	1.173 to 2.424	Yes	****	<0.0001
30	1.642	1.017 to 2.267	Yes	****	<0.0001
35	1.202	0.5765 to 1.827	Yes	****	<0.0001
40	0.9036	0.2782 to 1.529	Yes	****	<0.0001
45	0.5946	-0.03077 to 1.220	No	ns	0.097
50	0.7058	0.08042 to 1.331	Yes	**	0.0074
55	0.5443	-0.08101 to 1.170	No	ns	0.2547
60	0.05768	-0.5677 to 0.6830	No	ns	>0.9999
65	-0.08388	-0.7092 to 0.5415	No	ns	>0.9999
70	-0.1893	-0.8147 to 0.4360	No	ns	>0.9999
75	-0.1465	-0.7718 to 0.4788	No	ns	>0.9999
80	-0.6136	-1.239 to 0.01171	No	ns	0.0647
85	-0.7734	-1.399 to -0.1481	Yes	**	0.0012
90	-0.8184	-1.444 to -0.1930	Yes	***	0.0004
95	-0.8546	-1.480 to -0.2292	Yes	***	0.0001
100	-1.205	-1.830 to -0.5794	Yes	****	<0.0001
105	-1.285	-1.910 to -0.6595	Yes	****	<0.0001
110	-1.457	-2.082 to -0.8316	Yes	****	<0.0001
115	-1.65	-2.276 to -1.025	Yes	****	<0.0001
120	-1.432	-2.057 to -0.8062	Yes	****	<0.0001
125	-1.752	-2.377 to -1.126	Yes	****	<0.0001
130	-1.767	-2.392 to -1.142	Yes	****	<0.0001
135	-1.746	-2.371 to -1.120	Yes	****	<0.0001
140	-1.967	-2.592 to -1.341	Yes	****	<0.0001
145	-2.192	-2.817 to -1.567	Yes	****	<0.0001
150	-2	-2.625 to -1.375	Yes	****	<0.0001
155	-2.078	-2.704 to -1.453	Yes	****	<0.0001
160	-1.879	-2.504 to -1.253	Yes	****	<0.0001
165	-1.828	-2.454 to -1.203	Yes	****	<0.0001
170	-1.814	-2.439 to -1.189	Yes	****	<0.0001
175	-1.786	-2.412 to -1.161	Yes	****	<0.0001
180	-1.68	-2.306 to -1.055	Yes	****	<0.0001
185	-1.563	-2.189 to -0.9381	Yes	****	<0.0001
190	-1.576	-2.201 to -0.9507	Yes	****	<0.0001
195	-1.565	-2.190 to -0.9396	Yes	****	<0.0001
200	-1.528	-2.153 to -0.9027	Yes	****	<0.0001
205	-1.487	-2.113 to -0.8621	Yes	****	<0.0001
210	-1.48	-2.105 to -0.8546	Yes	****	<0.0001
215	-1.321	-1.946 to -0.6955	Yes	****	<0.0001
220	-1.367	-1.993 to -0.7419	Yes	****	<0.0001
225	-1.335	-1.960 to -0.7098	Yes	****	<0.0001
230	-1.262	-1.888 to -0.6368	Yes	****	<0.0001
235	-1.376	-2.001 to -0.7503	Yes	****	<0.0001
240	-1.155	-1.780 to -0.5295	Yes	****	<0.0001
245	-1.138	-1.764 to -0.5130	Yes	****	<0.0001
250	-1.113	-1.738 to -0.4876	Yes	****	<0.0001
255	-1.033	-1.659 to -0.4080	Yes	****	<0.0001
260	-0.893	-1.518 to -0.2677	Yes	****	<0.0001
265	-0.7433	-1.369 to -0.1180	Yes	**	0.0028
270	-0.6639	-1.289 to -0.03859	Yes	*	0.0206
275	-0.7546	-1.380 to -0.1292	Yes	**	0.0021
280	-0.5844	-1.210 to 0.04094	No	ns	0.1194
285	-0.7226	-1.348 to -0.09724	Yes	**	0.0048
290	-0.7091	-1.334 to -0.08377	Yes	**	0.0068
295	-0.6926	-1.318 to -0.06724	Yes	*	0.0103
300	-0.6239	-1.249 to 0.001448	No	ns	0.0516
305	-0.5701	-1.195 to 0.05520	No	ns	0.1583
310	-0.5559	-1.181 to 0.06939	No	ns	0.2069
315	-0.526	-1.151 to 0.09935	No	ns	0.3458
320	-0.4632	-1.089 to 0.1622	No	ns	0.7482
325	-0.5338	-1.159 to 0.09153	No	ns	0.3046
330	-0.4848	-1.110 to 0.1406	No	ns	0.6063
335	-0.5092	-1.134 to 0.1162	No	ns	0.445
340	-0.4093	-1.035 to 0.2160	No	ns	0.9681
345	-0.4082	-1.034 to 0.2171	No	ns	0.97
350	-0.4468	-1.072 to 0.1785	No	ns	0.8407
355	-0.3953	-1.021 to 0.2301	No	ns	0.9866
360	-0.3941	-1.019 to 0.2312	No	ns	0.9876
365	-0.3493	-0.9746 to 0.2760	No	ns	0.9998
370	-0.3751	-1.000 to 0.2503	No	ns	0.9973
375	-0.4982	-1.124 to 0.1272	No	ns	0.5161
380	-0.4563	-1.082 to 0.1690	No	ns	0.7891
385	-0.3911	-1.016 to 0.2343	No	ns	0.99
390	-0.3936	-1.019 to 0.2318	No	ns	0.9881
395	-0.3501	-0.9755 to 0.2752	No	ns	0.9998
400	-0.3473	-0.9727 to 0.2780	No	ns	0.9999
405	-0.3244	-0.9497 to 0.3010	No	ns	>0.9999
410	-0.4079	-1.033 to 0.2174	No	ns	0.9705
415	-0.3426	-0.9679 to 0.2827	No	ns	>0.9999
420	-0.3681	-0.9935 to 0.2572	No	ns	0.9986
425	-0.323	-0.9483 to 0.3024	No	ns	>0.9999
430	-0.3801	-1.005 to 0.2452	No	ns	0.9958
435	-0.3207	-0.9460 to 0.3046	No	ns	>0.9999
440	-0.2994	-0.9247 to 0.3259	No	ns	>0.9999
445	-0.4098	-1.035 to 0.2155	No	ns	0.9672
450	-0.3059	-0.9312 to 0.3195	No	ns	>0.9999
455	-0.381	-1.006 to 0.2443	No	ns	0.9954
460	-0.3743	-0.9996 to 0.2511	No	ns	0.9975
465	-0.4709	-1.096 to 0.1544	No	ns	0.699
470	-0.3588	-0.9841 to 0.2665	No	ns	0.9995
475	-0.3647	-0.9900 to 0.2607	No	ns	0.999
480	-0.3428	-0.9682 to 0.2825	No	ns	>0.9999
485	-0.3117	-0.9370 to 0.3136	No	ns	>0.9999
490	-0.2921	-0.9174 to 0.3333	No	ns	>0.9999
495	-0.2744	-0.8997 to 0.3509	No	ns	>0.9999
500	-0.2638	-0.8891 to 0.3616	No	ns	>0.9999
505	-0.2461	-0.8714 to 0.3792	No	ns	>0.9999
510	-0.261	-0.8863 to 0.3644	No	ns	>0.9999
515	-0.2433	-0.8686 to 0.3820	No	ns	>0.9999
520	-0.2108	-0.8361 to 0.4145	No	ns	>0.9999
525	-0.1973	-0.8227 to 0.4280	No	ns	>0.9999
530	-0.196	-0.8213 to 0.4294	No	ns	>0.9999
535	-0.2038	-0.8292 to 0.4215	No	ns	>0.9999
540	-0.1873	-0.8126 to 0.4380	No	ns	>0.9999
545	-0.2044	-0.8298 to 0.4209	No	ns	>0.9999
550	-0.1708	-0.7961 to 0.4546	No	ns	>0.9999
555	-0.1626	-0.7880 to 0.4627	No	ns	>0.9999
560	-0.1279	-0.7532 to 0.4975	No	ns	>0.9999
565	-0.1035	-0.7288 to 0.5219	No	ns	>0.9999
570	-0.1023	-0.7277 to 0.5230	No	ns	>0.9999
575	-0.09421	-0.7195 to 0.5311	No	ns	>0.9999
580	-0.1107	-0.7361 to 0.5146	No	ns	>0.9999
585	-0.09308	-0.7184 to 0.5323	No	ns	>0.9999
590	-0.1163	-0.7417 to 0.5090	No	ns	>0.9999
595	-0.07569	-0.7010 to 0.5496	No	ns	>0.9999
600	-0.09335	-0.7187 to 0.5320	No	ns	>0.9999
605	-0.1001	-0.7254 to 0.5253	No	ns	>0.9999
610	-0.1651	-0.7905 to 0.4602	No	ns	>0.9999
615	-0.1096	-0.7349 to 0.5157	No	ns	>0.9999
620	-0.1015	-0.7268 to 0.5239	No	ns	>0.9999
625	-0.06896	-0.6943 to 0.5564	No	ns	>0.9999
630	-0.04457	-0.6699 to 0.5808	No	ns	>0.9999
635	-0.04483	-0.6702 to 0.5805	No	ns	>0.9999
640	-0.01905	-0.6444 to 0.6063	No	ns	>0.9999
645	-0.01905	-0.6444 to 0.6063	No	ns	>0.9999
650	-0.009524	-0.6349 to 0.6158	No	ns	>0.9999
655	-0.009524	-0.6349 to 0.6158	No	ns	>0.9999
660	-0.009524	-0.6349 to 0.6158	No	ns	>0.9999
665	-0.009524	-0.6349 to 0.6158	No	ns	>0.9999
670	-0.009524	-0.6349 to 0.6158	No	ns	>0.9999
675	-0.01905	-0.6444 to 0.6063	No	ns	>0.9999
680	-0.01905	-0.6444 to 0.6063	No	ns	>0.9999
685	-0.01905	-0.6444 to 0.6063	No	ns	>0.9999
690	-0.009524	-0.6349 to 0.6158	No	ns	>0.9999
695	-0.01905	-0.6444 to 0.6063	No	ns	>0.9999
700	-0.01905	-0.6444 to 0.6063	No	ns	>0.9999
705	-0.01905	-0.6444 to 0.6063	No	ns	>0.9999
710	-0.01905	-0.6444 to 0.6063	No	ns	>0.9999
715	-0.0381	-0.6634 to 0.5872	No	ns	>0.9999
720	-0.05714	-0.6825 to 0.5682	No	ns	>0.9999
725	-0.05714	-0.6825 to 0.5682	No	ns	>0.9999
730	-0.06667	-0.6920 to 0.5587	No	ns	>0.9999
735	-0.08571	-0.7111 to 0.5396	No	ns	>0.9999
740	-0.02857	-0.6539 to 0.5968	No	ns	>0.9999
745	-0.06667	-0.6920 to 0.5587	No	ns	>0.9999
750	-0.06667	-0.6920 to 0.5587	No	ns	>0.9999
755	-0.04762	-0.6730 to 0.5777	No	ns	>0.9999
760	-0.0381	-0.6634 to 0.5872	No	ns	>0.9999
765	-0.02857	-0.6539 to 0.5968	No	ns	>0.9999
770	-0.01905	-0.6444 to 0.6063	No	ns	>0.9999
775	-0.01905	-0.6444 to 0.6063	No	ns	>0.9999
780	-0.01905	-0.6444 to 0.6063	No	ns	>0.9999
785	-0.01905	-0.6444 to 0.6063	No	ns	>0.9999
790	0	-0.6253 to 0.6253	No	ns	>0.9999
795	0	-0.6253 to 0.6253	No	ns	>0.9999
800	0	-0.6253 to 0.6253	No	ns	>0.9999
805	0	-0.6253 to 0.6253	No	ns	>0.9999
810	0	-0.6253 to 0.6253	No	ns	>0.9999
815	0	-0.6253 to 0.6253	No	ns	>0.9999
820	0	-0.6253 to 0.6253	No	ns	>0.9999
825	0	-0.6253 to 0.6253	No	ns	>0.9999
830	0	-0.6253 to 0.6253	No	ns	>0.9999
835	0	-0.6253 to 0.6253	No	ns	>0.9999
840	0	-0.6253 to 0.6253	No	ns	>0.9999
845	0	-0.6253 to 0.6253	No	ns	>0.9999
850	0	-0.6253 to 0.6253	No	ns	>0.9999
855	0	-0.6253 to 0.6253	No	ns	>0.9999
860	0	-0.6253 to 0.6253	No	ns	>0.9999
865	0	-0.6253 to 0.6253	No	ns	>0.9999
870	0	-0.6253 to 0.6253	No	ns	>0.9999
875	0	-0.6253 to 0.6253	No	ns	>0.9999
880	0	-0.6253 to 0.6253	No	ns	>0.9999
885	0	-0.6253 to 0.6253	No	ns	>0.9999
890	0	-0.6253 to 0.6253	No	ns	>0.9999
895	0	-0.6253 to 0.6253	No	ns	>0.9999
900	0	-0.6253 to 0.6253	No	ns	>0.9999
905	0	-0.6253 to 0.6253	No	ns	>0.9999
910	0	-0.6253 to 0.6253	No	ns	>0.9999
915	0	-0.6253 to 0.6253	No	ns	>0.9999
920	0	-0.6253 to 0.6253	No	ns	>0.9999
925	0	-0.6253 to 0.6253	No	ns	>0.9999
930	0	-0.6253 to 0.6253	No	ns	>0.9999
935	0	-0.6253 to 0.6253	No	ns	>0.9999
940	0	-0.6253 to 0.6253	No	ns	>0.9999
945	0	-0.6253 to 0.6253	No	ns	>0.9999
950	0	-0.6253 to 0.6253	No	ns	>0.9999
955	0	-0.6253 to 0.6253	No	ns	>0.9999
960	0	-0.6253 to 0.6253	No	ns	>0.9999
965	0	-0.6253 to 0.6253	No	ns	>0.9999
970	0	-0.6253 to 0.6253	No	ns	>0.9999
975	0	-0.6253 to 0.6253	No	ns	>0.9999
980	0	-0.6253 to 0.6253	No	ns	>0.9999
985	0	-0.6253 to 0.6253	No	ns	>0.9999
990	0	-0.6253 to 0.6253	No	ns	>0.9999
995	0	-0.6253 to 0.6253	No	ns	>0.9999
1000	0	-0.6253 to 0.6253	No	ns	>0.9999
1005	0	-0.6253 to 0.6253	No	ns	>0.9999
1010	0	-0.6253 to 0.6253	No	ns	>0.9999
1015	0	-0.6253 to 0.6253	No	ns	>0.9999
1020	0	-0.6253 to 0.6253	No	ns	>0.9999
1025	0	-0.6253 to 0.6253	No	ns	>0.9999
1030	0	-0.6253 to 0.6253	No	ns	>0.9999
1035	0	-0.6253 to 0.6253	No	ns	>0.9999
1040	0	-0.6253 to 0.6253	No	ns	>0.9999
1045	0	-0.6253 to 0.6253	No	ns	>0.9999
1050	0	-0.6253 to 0.6253	No	ns	>0.9999
1055	0	-0.6253 to 0.6253	No	ns	>0.9999
1060	0	-0.6253 to 0.6253	No	ns	>0.9999
1065	0	-0.6253 to 0.6253	No	ns	>0.9999
Test details	Mean 1	Mean 2	Mean Diff.	SE of diff.	N1	N2	t	DF
GS SFM - GS NU-9 + riluzole
0	1.722	1.869	-0.1475	0.1695	3	3	0.8699	856
5	2.592	2.103	0.4895	0.1695	3	3	2.888	856
10	4.167	2.352	1.815	0.1695	3	3	10.71	856
15	4.7	2.734	1.966	0.1695	3	3	11.6	856
20	4.597	2.797	1.801	0.1695	3	3	10.62	856
25	4.632	2.833	1.798	0.1695	3	3	10.61	856
30	4.466	2.824	1.642	0.1695	3	3	9.687	856
35	4.317	3.115	1.202	0.1695	3	3	7.089	856
40	4.114	3.211	0.9036	0.1695	3	3	5.33	856
45	3.872	3.277	0.5946	0.1695	3	3	3.507	856
50	4.013	3.307	0.7058	0.1695	3	3	4.163	856
55	3.928	3.383	0.5443	0.1695	3	3	3.211	856
60	3.73	3.672	0.05768	0.1695	3	3	0.3403	856
65	3.739	3.822	-0.08388	0.1695	3	3	0.4948	856
70	3.618	3.808	-0.1893	0.1695	3	3	1.117	856
75	3.737	3.883	-0.1465	0.1695	3	3	0.8642	856
80	3.441	4.055	-0.6136	0.1695	3	3	3.62	856
85	3.271	4.044	-0.7734	0.1695	3	3	4.562	856
90	3.306	4.125	-0.8184	0.1695	3	3	4.827	856
95	3.162	4.017	-0.8546	0.1695	3	3	5.041	856
100	2.718	3.923	-1.205	0.1695	3	3	7.106	856
105	2.492	3.776	-1.285	0.1695	3	3	7.579	856
110	2.271	3.727	-1.457	0.1695	3	3	8.594	856
115	2.134	3.784	-1.65	0.1695	3	3	9.735	856
120	2.08	3.512	-1.432	0.1695	3	3	8.444	856
125	1.673	3.424	-1.752	0.1695	3	3	10.33	856
130	1.743	3.51	-1.767	0.1695	3	3	10.42	856
135	1.595	3.341	-1.746	0.1695	3	3	10.3	856
140	1.482	3.449	-1.967	0.1695	3	3	11.6	856
145	1.118	3.31	-2.192	0.1695	3	3	12.93	856
150	1.226	3.226	-2	0.1695	3	3	11.8	856
155	1.008	3.086	-2.078	0.1695	3	3	12.26	856
160	1.09	2.969	-1.879	0.1695	3	3	11.08	856
165	0.8478	2.676	-1.828	0.1695	3	3	10.78	856
170	0.683	2.497	-1.814	0.1695	3	3	10.7	856
175	0.5834	2.37	-1.786	0.1695	3	3	10.54	856
180	0.5423	2.223	-1.68	0.1695	3	3	9.913	856
185	0.5432	2.107	-1.563	0.1695	3	3	9.222	856
190	0.3847	1.961	-1.576	0.1695	3	3	9.296	856
195	0.3751	1.94	-1.565	0.1695	3	3	9.231	856
200	0.3237	1.852	-1.528	0.1695	3	3	9.013	856
205	0.2779	1.765	-1.487	0.1695	3	3	8.774	856
210	0.2619	1.742	-1.48	0.1695	3	3	8.729	856
215	0.2044	1.525	-1.321	0.1695	3	3	7.791	856
220	0.1606	1.528	-1.367	0.1695	3	3	8.065	856
225	0.1101	1.445	-1.335	0.1695	3	3	7.875	856
230	0.1268	1.389	-1.262	0.1695	3	3	7.445	856
235	0.1013	1.477	-1.376	0.1695	3	3	8.115	856
240	0.1091	1.264	-1.155	0.1695	3	3	6.812	856
245	0.1074	1.246	-1.138	0.1695	3	3	6.715	856
250	0.05816	1.171	-1.113	0.1695	3	3	6.565	856
255	0.06629	1.1	-1.033	0.1695	3	3	6.095	856
260	0.08213	0.9751	-0.893	0.1695	3	3	5.268	856
265	0.09026	0.8336	-0.7433	0.1695	3	3	4.385	856
270	0.074	0.7379	-0.6639	0.1695	3	3	3.916	856
275	0.05733	0.8119	-0.7546	0.1695	3	3	4.451	856
280	0.05733	0.6417	-0.5844	0.1695	3	3	3.447	856
285	0.04107	0.7636	-0.7226	0.1695	3	3	4.262	856
290	0.03294	0.742	-0.7091	0.1695	3	3	4.183	856
295	0.01668	0.7093	-0.6926	0.1695	3	3	4.085	856
300	0.02481	0.6487	-0.6239	0.1695	3	3	3.68	856
305	0.02481	0.5949	-0.5701	0.1695	3	3	3.363	856
310	0.02439	0.5803	-0.5559	0.1695	3	3	3.279	856
315	0.03252	0.5585	-0.526	0.1695	3	3	3.103	856
320	0.01626	0.4794	-0.4632	0.1695	3	3	2.732	856
325	0.01626	0.5501	-0.5338	0.1695	3	3	3.149	856
330	0.01626	0.501	-0.4848	0.1695	3	3	2.859	856
335	0.02439	0.5335	-0.5092	0.1695	3	3	3.003	856
340	0.01626	0.4256	-0.4093	0.1695	3	3	2.415	856
345	0.03252	0.4407	-0.4082	0.1695	3	3	2.408	856
350	0.02439	0.4712	-0.4468	0.1695	3	3	2.636	856
355	0.03252	0.4278	-0.3953	0.1695	3	3	2.332	856
360	0.03252	0.4267	-0.3941	0.1695	3	3	2.325	856
365	0.02439	0.3737	-0.3493	0.1695	3	3	2.06	856
370	0.02439	0.3995	-0.3751	0.1695	3	3	2.213	856
375	0.00813	0.5063	-0.4982	0.1695	3	3	2.939	856
380	0	0.4563	-0.4563	0.1695	3	3	2.692	856
385	0	0.3911	-0.3911	0.1695	3	3	2.307	856
390	0	0.3936	-0.3936	0.1695	3	3	2.322	856
395	0	0.3501	-0.3501	0.1695	3	3	2.065	856
400	0	0.3473	-0.3473	0.1695	3	3	2.049	856
405	0	0.3244	-0.3244	0.1695	3	3	1.913	856
410	0	0.4079	-0.4079	0.1695	3	3	2.406	856
415	0	0.3426	-0.3426	0.1695	3	3	2.021	856
420	0	0.3681	-0.3681	0.1695	3	3	2.171	856
425	0	0.323	-0.323	0.1695	3	3	1.905	856
430	0	0.3801	-0.3801	0.1695	3	3	2.242	856
435	0	0.3207	-0.3207	0.1695	3	3	1.892	856
440	0	0.2994	-0.2994	0.1695	3	3	1.766	856
445	0	0.4098	-0.4098	0.1695	3	3	2.417	856
450	0	0.3059	-0.3059	0.1695	3	3	1.804	856
455	0	0.381	-0.381	0.1695	3	3	2.247	856
460	0	0.3743	-0.3743	0.1695	3	3	2.208	856
465	0	0.4709	-0.4709	0.1695	3	3	2.778	856
470	0	0.3588	-0.3588	0.1695	3	3	2.116	856
475	0	0.3647	-0.3647	0.1695	3	3	2.151	856
480	0	0.3428	-0.3428	0.1695	3	3	2.022	856
485	0	0.3117	-0.3117	0.1695	3	3	1.839	856
490	0	0.2921	-0.2921	0.1695	3	3	1.723	856
495	0	0.2744	-0.2744	0.1695	3	3	1.619	856
500	0	0.2638	-0.2638	0.1695	3	3	1.556	856
505	0	0.2461	-0.2461	0.1695	3	3	1.452	856
510	0	0.261	-0.261	0.1695	3	3	1.539	856
515	0	0.2433	-0.2433	0.1695	3	3	1.435	856
520	0	0.2108	-0.2108	0.1695	3	3	1.243	856
525	0	0.1973	-0.1973	0.1695	3	3	1.164	856
530	0	0.196	-0.196	0.1695	3	3	1.156	856
535	0	0.2038	-0.2038	0.1695	3	3	1.202	856
540	0	0.1873	-0.1873	0.1695	3	3	1.105	856
545	0	0.2044	-0.2044	0.1695	3	3	1.206	856
550	0	0.1708	-0.1708	0.1695	3	3	1.007	856
555	0	0.1626	-0.1626	0.1695	3	3	0.9594	856
560	0	0.1279	-0.1279	0.1695	3	3	0.7542	856
565	0	0.1035	-0.1035	0.1695	3	3	0.6103	856
570	0	0.1023	-0.1023	0.1695	3	3	0.6037	856
575	0	0.09421	-0.09421	0.1695	3	3	0.5557	856
580	0	0.1107	-0.1107	0.1695	3	3	0.6532	856
585	0	0.09308	-0.09308	0.1695	3	3	0.5491	856
590	0	0.1163	-0.1163	0.1695	3	3	0.6863	856
595	0	0.07569	-0.07569	0.1695	3	3	0.4465	856
600	0	0.09335	-0.09335	0.1695	3	3	0.5506	856
605	0	0.1001	-0.1001	0.1695	3	3	0.5904	856
610	0	0.1651	-0.1651	0.1695	3	3	0.974	856
615	0	0.1096	-0.1096	0.1695	3	3	0.6465	856
620	0	0.1015	-0.1015	0.1695	3	3	0.5986	856
625	0	0.06896	-0.06896	0.1695	3	3	0.4068	856
630	0	0.04457	-0.04457	0.1695	3	3	0.2629	856
635	0	0.04483	-0.04483	0.1695	3	3	0.2644	856
640	0	0.01905	-0.01905	0.1695	3	3	0.1124	856
645	0	0.01905	-0.01905	0.1695	3	3	0.1124	856
650	0	0.009524	-0.009524	0.1695	3	3	0.05618	856
655	0	0.009524	-0.009524	0.1695	3	3	0.05618	856
660	0	0.009524	-0.009524	0.1695	3	3	0.05618	856
665	0	0.009524	-0.009524	0.1695	3	3	0.05618	856
670	0	0.009524	-0.009524	0.1695	3	3	0.05618	856
675	0	0.01905	-0.01905	0.1695	3	3	0.1124	856
680	0	0.01905	-0.01905	0.1695	3	3	0.1124	856
685	0	0.01905	-0.01905	0.1695	3	3	0.1124	856
690	0	0.009524	-0.009524	0.1695	3	3	0.05618	856
695	0	0.01905	-0.01905	0.1695	3	3	0.1124	856
700	0	0.01905	-0.01905	0.1695	3	3	0.1124	856
705	0	0.01905	-0.01905	0.1695	3	3	0.1124	856
710	0	0.01905	-0.01905	0.1695	3	3	0.1124	856
715	0	0.0381	-0.0381	0.1695	3	3	0.2247	856
720	0	0.05714	-0.05714	0.1695	3	3	0.3371	856
725	0	0.05714	-0.05714	0.1695	3	3	0.3371	856
730	0	0.06667	-0.06667	0.1695	3	3	0.3932	856
735	0	0.08571	-0.08571	0.1695	3	3	0.5056	856
740	0	0.02857	-0.02857	0.1695	3	3	0.1685	856
745	0	0.06667	-0.06667	0.1695	3	3	0.3932	856
750	0	0.06667	-0.06667	0.1695	3	3	0.3932	856
755	0	0.04762	-0.04762	0.1695	3	3	0.2809	856
760	0	0.0381	-0.0381	0.1695	3	3	0.2247	856
765	0	0.02857	-0.02857	0.1695	3	3	0.1685	856
770	0	0.01905	-0.01905	0.1695	3	3	0.1124	856
775	0	0.01905	-0.01905	0.1695	3	3	0.1124	856
780	0	0.01905	-0.01905	0.1695	3	3	0.1124	856
785	0	0.01905	-0.01905	0.1695	3	3	0.1124	856
790	0	0	0	0.1695	3	3	0	856
795	0	0	0	0.1695	3	3	0	856
800	0	0	0	0.1695	3	3	0	856
805	0	0	0	0.1695	3	3	0	856
810	0	0	0	0.1695	3	3	0	856
815	0	0	0	0.1695	3	3	0	856
820	0	0	0	0.1695	3	3	0	856
825	0	0	0	0.1695	3	3	0	856
830	0	0	0	0.1695	3	3	0	856
835	0	0	0	0.1695	3	3	0	856
840	0	0	0	0.1695	3	3	0	856
845	0	0	0	0.1695	3	3	0	856
850	0	0	0	0.1695	3	3	0	856
855	0	0	0	0.1695	3	3	0	856
860	0	0	0	0.1695	3	3	0	856
865	0	0	0	0.1695	3	3	0	856
870	0	0	0	0.1695	3	3	0	856
875	0	0	0	0.1695	3	3	0	856
880	0	0	0	0.1695	3	3	0	856
885	0	0	0	0.1695	3	3	0	856
890	0	0	0	0.1695	3	3	0	856
895	0	0	0	0.1695	3	3	0	856
900	0	0	0	0.1695	3	3	0	856
905	0	0	0	0.1695	3	3	0	856
910	0	0	0	0.1695	3	3	0	856
915	0	0	0	0.1695	3	3	0	856
920	0	0	0	0.1695	3	3	0	856
925	0	0	0	0.1695	3	3	0	856
930	0	0	0	0.1695	3	3	0	856
935	0	0	0	0.1695	3	3	0	856
940	0	0	0	0.1695	3	3	0	856
945	0	0	0	0.1695	3	3	0	856
950	0	0	0	0.1695	3	3	0	856
955	0	0	0	0.1695	3	3	0	856
960	0	0	0	0.1695	3	3	0	856
965	0	0	0	0.1695	3	3	0	856
970	0	0	0	0.1695	3	3	0	856
975	0	0	0	0.1695	3	3	0	856
980	0	0	0	0.1695	3	3	0	856
985	0	0	0	0.1695	3	3	0	856
990	0	0	0	0.1695	3	3	0	856
995	0	0	0	0.1695	3	3	0	856
1000	0	0	0	0.1695	3	3	0	856
1005	0	0	0	0.1695	3	3	0	856
1010	0	0	0	0.1695	3	3	0	856
1015	0	0	0	0.1695	3	3	0	856
1020	0	0	0	0.1695	3	3	0	856
1025	0	0	0	0.1695	3	3	0	856
1030	0	0	0	0.1695	3	3	0	856
1035	0	0	0	0.1695	3	3	0	856
1040	0	0	0	0.1695	3	3	0	856
1045	0	0	0	0.1695	3	3	0	856
1050	0	0	0	0.1695	3	3	0	856
1055	0	0	0	0.1695	3	3	0	856
1060	0	0	0	0.1695	3	3	0	856
1065	0	0	0	0.1695	3	3	0	856

[truncated: 3 more sheets:   GS SFM vs GS NU-9 + Edaravone,   GS NU-9 vs GS NU-9 + Riluzole,   GS NU-9 v GS NU-9 + Edaravone]
